# Supplementary material for: Plasma Membrane Proteomics Identifies Biomarkers Associated with MMSET Overexpression in T(4;14) Multiple Myeloma
Source: Oncotarget. 2013 Jun 26;4(7):1008–18. doi: 10.18632/oncotarget.1049 (PMC3759662; doi:10.18632/oncotarget.1049)
Supplement: Supplementary file 1 [file oncotarget-04-1008-s001.xls]

## Sheet: Table S1
Supplementary Table S1
A list of proteins identified by SILAC MS from KMS11/shLuc (Light)and KMS11/shMMSET (Heavy)cell pair
Quantification software: MaxQuant
Search Engine: Mascot
Search parameters: precursor tolerance - 7 ppm, MS/MS tolerance - 0.5 Da
Modifications: Acetyl (Protein N-term), Oxidation (M), Arginine-13C615N4 (R-full), Lysine (D4)
Database: ipi.HUMAN.v3.68.decoy.fasta
Min. Ratio Count: 2
Protein IDs	Peptide Counts (all)	Protein Names	Gene Names	Sequence Coverage [%]	Mol. Weight [kDa]	Sequence Length	Ratio H/L	Ratio H/L Normalized	Ratio H/L Significance(A)	Ratio H/L Significance(B)	Ratio H/L Count	Protein Descriptions	Uniprot	Uniprot Name	ENSEMBL	VEGA	REFSEQ	Pfam	Pfam Names	Pfam Descriptions	Comments
IPI00414779;IPI00555651	1;1	DNA excision repair protein ERCC-6;ATP-dependent helicase ERCC6;Cockayne syndrome protein CSB;Excision repair cross-complementing rodent repair deficiency, complementation group 6 variant	ERCC6;CSB	1.3	168.41	1493	0.0014226	0.0023152	3.02e-251	5.3311e-288	3	DNA excision repair protein ERCC-6;Excision repair cross-complementing rodent repair deficiency, complementation group 6 variant (Fragment)	Q03468;A0JP10;B4DZN6;Q59FF6	ERCC6_HUMAN;Q59FF6_HUMAN	ENST00000355832;ENST00000374129	OTTHUMP00000019581	NP_000115	PF00271;PF00176	Helicase_C;SNF2_N	Helicase conserved C-terminal domain;SNF2 family N-terminal domain	Downregulated
IPI00006158;IPI00477421	2;2	Lymphoid-restricted membrane protein;Protein Jaw1;Processed lymphoid-restricted membrane protein	LRMP;JAW1	2.9	62.107	555	0.0064552	0.0093703	1.209e-149	1.5474e-171	16	Isoform 1 of Lymphoid-restricted membrane protein;Isoform 2 of Lymphoid-restricted membrane protein	Q12912-1;Q12912;Q12912-2;B4DZV0	LRMP_HUMAN	ENST00000354454	OTTHUMP00000166942;OTTHUMP00000166938	NP_006143	PF05781	MRVI1	MRVI1 protein	Downregulated
IPI00009960;IPI00554469;IPI00470829;IPI00926611;IPI00910079;IPI00940432;IPI00916765;IPI00925553;IPI00655644;IPI00917497	2;2;2;2;2;2;2;1;1;1	Mitochondrial inner membrane protein;Mitofilin;p87/89;Cell proliferation-inducing gene 4 protein;cDNA FLJ59388, highly similar to Mitochondrial inner membrane protein;cDNA FLJ59418, highly similar to Mitochondrial inner membrane protein;cDNA FLJ53959, highly similar to Mitochondrial inner membrane protein;Putative uncharacterized protein IMMT;IMMT protein	IMMT;HMP;PIG4	2.8	83.677	758	0.0097128	0.013131	4.4233e-129	5.832e-148	10	Isoform 1 of Mitochondrial inner membrane protein;Isoform 2 of Mitochondrial inner membrane protein;Isoform 3 of Mitochondrial inner membrane protein;Putative uncharacterized protein IMMT;Putative uncharacterized protein IMMT;inner membrane protein, mitoch	Q16891-1;Q16891;B2R5N6;Q16891-2;B4DKR1;B4DS66;Q16891-3;B4DQY2;B9A067;B4DT20;B8ZZQ7;C9J406;B4E2B5;C9JJ24;B7WPJ1;Q05DN3;Q3B7X4	IMMT_HUMAN;B4DQY2_HUMAN;B4DT20_HUMAN;B4E2B5_HUMAN;B7WPJ1_HUMAN;Q3B7X4_HUMAN	ENST00000254636;ENST00000377310;ENST00000409051;ENST00000409715;ENST00000398211;ENST00000409844	OTTHUMP00000203278;OTTHUMP00000203280;OTTHUMP00000209559;OTTHUMP00000203279;OTTHUMP00000209560;OTTHUMP00000203314;OTTHUMP00000203281	NP_006830;NP_001093640;NP_001093639	PF09731	Mitofilin	Mitochondrial inner membrane protein	Downregulated
IPI00006091;IPI00472316;IPI00304639;IPI00375141;IPI00304638;IPI00220577;IPI00946525;IPI00945461;IPI00334618;IPI00335579;IPI00376366;IPI00184337;IPI00376375;IPI00872706;IPI00334178;IPI00184813;IPI00376367;IPI00419537;IPI00376374;IPI00647524	4;4;4;4;4;4;3;3;3;3;3;3;3;3;3;3;3;3;3;2	Dystrophin;Dystrophin Dp427c isoform variant;DMD protein;Dystrophin (Muscular dystrophy, Duchenne and Becker types), isoform CRA_e;Dystrophin protein;cDNA FLJ60143, highly similar to Homo sapiens dystrophin, transcript variant Dp140bc, mRNA;Dystrophin C-terminal region (32 AA)	DMD;GS1-19O24.1-006;hCG_1983249;dystrophin	1.4	426.69	3685	0.025092	0.035994	8.2686e-77	5.1278e-88	10	Isoform 4 of Dystrophin;dystrophin Dp427p1 isoform;dystrophin Dp427c isoform;dystrophin Dp427l isoform;Isoform 1 of Dystrophin;Isoform 2 of Dystrophin;Protein;Dystrophin Dp427c isoform variant (Fragment);dystrophin Dp140b isoform;dystrophin Dp140ab isoform	P11532-1;P11532;B1AK23;Q548X2;Q7KZ40;Q8WYE3;Q8WYE4;Q8WYE5;Q8WYE6;Q8WYE7;Q8WYE8;Q8WYE9;Q8WYF0;Q8WYF1;Q8WYF2;Q8WYF5;Q9UMG1;Q9UPB5;P11532-4;Q4G0X0;Q6PK12;Q8WYE2;Q8WYD8;Q8WYD9;Q8WYE0;Q8WYE1;Q9UEH4;Q9UPB4;P11532-2;P11532-3;Q14172;Q8WYC7;Q8WYC8;Q8WYC9;Q8WYD0;Q8WYD2;Q8WYD3;Q8WYD4;Q8WYD5;Q8WYD6;Q8WYD7;Q9UME2;Q9UMK8;Q59HC3;Q8WYC4;Q8WYC5;Q8WYC6;A7E212;A1L0U9;Q8WYC0;Q8WYC1;Q8WYC2;Q8WYC3;Q9UMK6;Q8N754;P11532…	DMD_HUMAN;B1AK23_HUMAN;Q8WYD8_HUMAN;Q59HC3_HUMAN;A7E212_HUMAN;A1L0U9_HUMAN;Q8WYC0_HUMAN;Q9UMK6_HUMAN;Q8N754_HUMAN;Q14205_HUMAN;Q6NSJ9_HUMAN;B4DSV7_HUMAN;Q7KYP7_HUMAN	ENST00000357033;ENST00000361471;ENST00000378684;ENST00000378687;ENST00000378677;ENST00000378682;ENST00000378707;ENST00000358062;ENST00000343523;ENST00000359836;ENST00000378705;ENST00000378723;ENST00000378702	OTTHUMP00000023117;OTTHUMP00000023121;OTTHUMP00000023118;OTTHUMP00000023119;OTTHUMP00000023124;OTTHUMP00000023125;OTTHUMP00000023126;OTTHUMP00000023127;OTTHUMP00000023128	NP_003997;NP_004000;NP_000100;NP_003998;NP_004001;NP_004002;NP_004003;NP_004012;NP_004013;NP_004004;NP_004014;NP_004011;NP_004005;NP_004007;NP_004009;NP_004006;NP_004008;NP_004010	PF00307;PF09068;PF09069;PF00435;PF00397;PF00569	CH;efhand_1;efhand_2;Spectrin;WW;ZZ	Calponin homology (CH) domain;EF hand;EF-hand;Spectrin repeat;WW domain;Zinc finger, ZZ type	Downregulated
IPI00646361;IPI00900325;IPI00183294;IPI00900331;IPI00900318	2;2;2;2;2	Nuclear pore complex protein Nup214;Nucleoporin Nup214;214 kDa nucleoporin;Protein CAN	NUP214;CAIN;CAN;KIAA0023	1.1	215.4	2093	0.018385	0.028262	4.3072e-88	1.4343e-77	3	Isoform 5 of Nuclear pore complex protein Nup214;Isoform 3 of Nuclear pore complex protein Nup214;Isoform 1 of Nuclear pore complex protein Nup214;Isoform 4 of Nuclear pore complex protein Nup214;Isoform 2 of Nuclear pore complex protein Nup214	P35658-5;P35658;P35658-3;B4DYZ6;B4DZN4;B7ZAV2;B7ZAX0;Q5JUP9;Q7Z3C4;P35658-1;P35658-4;P35658-2	NU214_HUMAN	ENST00000354226;ENST00000359428	OTTHUMP00000022384;OTTHUMP00000022382	NP_005076				Downregulated
IPI00021536	2	Calmodulin-like protein 5;Calmodulin-like skin protein	CALML5;CLSP	15.1	15.892	146	0.050029	0.075872	5.5075e-47	8.4201e-54	6	Calmodulin-like protein 5	Q9NZT1;Q53H37	CALL5_HUMAN	ENST00000380332	OTTHUMP00000019005	NP_059118	PF00036	efhand	EF hand	Downregulated
IPI00007797;IPI00737213;IPI00788781	2;2;1	Fatty acid-binding protein, epidermal;E-FABP;Fatty acid-binding protein 5;Psoriasis-associated fatty acid-binding protein homolog;Putative uncharacterized protein FABP5	FABP5	13.3	15.164	135	0.095996	0.14147	8.1577e-28	8.5018e-32	12	Fatty acid-binding protein, epidermal;15 kDa protein;Putative uncharacterized protein FABP5	Q01469;A8MTQ5	FABP5_HUMAN;A8MTQ5_HUMAN	ENST00000297258;ENST00000396359	OTTHUMP00000166021;OTTHUMP00000177628;OTTHUMP00000176633;OTTHUMP00000166022	NP_001435	PF00061	Lipocalin	Lipocalin / cytosolic fatty-acid binding protein family	Downregulated
IPI00398625	3	Hornerin	HRNR;S100A18	3.6	282.39	2850	0.12174	0.18613	4.9974e-21	5.2865e-24	3	Hornerin	Q86YZ3;Q5DT20;Q5W8V9	HORN_HUMAN	ENST00000368801	OTTHUMP00000014118	NP_001009931	PF01023;PF10578	S_100;SVS_QK	S-100/ICaBP type calcium binding domain;Seminal vesicle protein repeat	Downregulated
IPI00149097;IPI00640907;IPI00646820;IPI00640504;IPI00645285;IPI00514991	7;7;7;2;2;1	Semaphorin-4A;Semaphorin-B;cDNA FLJ33808 fis, clone CTONG2001749, highly similar to Semaphorin-4A;Sema domain, immunoglobulin domain (Ig), transmembrane domain (TM) and short cytoplasmic domain, (Semaphorin) 4A	SEMA4A;SEMAB;SEMB;UNQ783/PRO1317;RP11-54H19.2-014;RP11-54H19.2-004	12.6	83.573	761	0.14469	0.22104	2.7339e-17	1.0389e-19	14	Semaphorin-4A;cDNA FLJ75147;Sema domain, immunoglobulin domain (Ig), transmembrane domain (TM) and short cytoplasmic domain, (Semaphorin) 4A	Q9H3S1;Q6MZT6;B3KR76;B4DKS5;Q5TCJ5;Q5TCJ6;Q9HA40	SEM4A_HUMAN;B3KR76_HUMAN;Q5TCJ6_HUMAN	ENST00000355014;ENST00000368282;ENST00000368285;ENST00000368284;ENST00000368286	OTTHUMP00000015916;OTTHUMP00000015917;OTTHUMP00000015918;OTTHUMP00000016570;OTTHUMP00000016567	NP_071762	PF01437;PF01403	PSI;Sema	Plexin repeat;Sema domain	Downregulated
IPI00915811	2		133 kDa protein	2.2	133.3	1165	0.13317	0.18242	1.7172e-21	5.0824e-19	2	133 kDa protein				OTTHUMP00000080861					Downregulated
IPI00178352;IPI00413958	16;16	Filamin-C;Gamma-filamin;Filamin-2;Protein FLNc;Actin-binding-like protein;ABP-L;ABP-280-like protein	FLNC;ABPL;FLN2	5.5	291.02	2725	0.15239	0.22788	1.1434e-16	5.3752e-19	6	Isoform 1 of Filamin-C;Isoform 2 of Filamin-C	Q14315-1;Q14315;Q59H94;Q14315-2;B3KM41;B5AGT3	FLNC_HUMAN	ENST00000325888;ENST00000346177	OTTHUMP00000025245	NP_001449;NP_001120959	PF00307;PF00630	CH;Filamin	Calponin homology (CH) domain;Filamin/ABP280 repeat	Downregulated
IPI00909515;IPI00215919;IPI00853337	4;4;3	cDNA FLJ51495, highly similar to ADP-ribosylation factor 5;ADP-ribosylation factor 5	ARF5	17	25.378	229	0.21507	0.26626	1.0931e-13	3.6525e-12	2	cDNA FLJ51495, highly similar to ADP-ribosylation factor 5;ADP-ribosylation factor 5;Putative uncharacterized protein ARF5	B4DLJ3;P84085;A4D0Z3;C9J1Z8	B4DLJ3_HUMAN;ARF5_HUMAN	ENST00000000233	OTTHUMP00000024864;OTTHUMP00000196795	NP_001653	PF00025	Arf	ADP-ribosylation factor family	Downregulated
IPI00847793;IPI00027547	1;1	Dermcidin isoform 2;Dermcidin;Preproteolysin;Survival-promoting peptide;DCD-1	DCD;AIDD;DSEP	9.1	12.414	121	0.17173	0.27303	3.0886e-13	9.0971e-12	3	Dermcidin isoform 2;Dermcidin	A5JHP3;P81605;Q53YJ2	A5JHP3_HUMAN;DCD_HUMAN	ENST00000293371	OTTHUMP00000167817	NP_444513				Downregulated
IPI00099863;IPI00909079;IPI00167137;IPI00876932;IPI00168447;IPI00942828;IPI00909933;IPI00909028	4;3;2;2;2;2;2;1	SLAM family member 7;CD2-like receptor-activating cytotoxic cells;Protein 19A;CD2 subset 1;Novel Ly9;Membrane protein FOAP-12;cDNA FLJ54054, highly similar to SLAM family member 7;cDNA FLJ78403, highly similar to Homo sapiens SLAM family member 7, mRNA;SLAM family member 7, isoform CRA_b;cDNA FLJ54735, highly similar to SLAM family member 7;cDNA FLJ59947, highly similar to SLAM family member 7	SLAMF7;CS1;UNQ576/PRO1138;hCG_20853	11.9	37.421	335	0.25042	0.34509	1.9473e-09	1.0936e-10	9	Isoform 1 of SLAM family member 7;cDNA FLJ54054, highly similar to SLAM family member 7;Isoform 3 of SLAM family member 7;SLAM family member 7, isoform CRA_b;cDNA FLJ54735, highly similar to SLAM family member 7;Isoform 2 of SLAM family member 7;cDNA FLJ59	Q9NQ25-1;Q9NQ25;A8K7Y3;B4DPU4;Q9NQ25-3;A8K3U1;B4DW98;Q9NQ25-2;A8K7T2;B4DPY3	SLAF7_HUMAN;B4DPU4_HUMAN;A8K3U1_HUMAN;B4DW98_HUMAN;B4DPY3_HUMAN	ENST00000359331;ENST00000368042;ENST00000368043	OTTHUMP00000025677;OTTHUMP00000025678;OTTHUMP00000025679	NP_067004	PF07686	V-set	Immunoglobulin V-set domain	Downregulated
IPI00219910;IPI00783862	1;1	Flavin reductase;NADPH-dependent diaphorase;NADPH-flavin reductase;Biliverdin reductase B;Biliverdin-IX beta-reductase;Green heme-binding protein	BLVRB;FLR	6.8	22.19	207	0.24848	0.30112	1.4679e-11	2.705e-10	2	22 kDa protein;Flavin reductase	P30043	BLVRB_HUMAN	ENST00000263368	OTTHUMP00000068500;OTTHUMP00000076153	NP_000704	PF01370	Epimerase	NAD dependent epimerase/dehydratase family	Downregulated
IPI00514908	4	Keratinocyte proline-rich protein	KPRP;C1orf45	7.3	64.135	579	0.21438	0.31869	1.202e-10	1.7158e-09	5	Keratinocyte proline-rich protein	Q5T749	KPRP_HUMAN	ENST00000368773;ENST00000392673	OTTHUMP00000014333	NP_001020402				Downregulated
IPI00647915;IPI00550363;IPI00644531;IPI00922126;IPI00947530	6;6;5;1;1	Transgelin-2;SM22-alpha homolog	TAGLN2;KIAA0120;CDABP0035	28.6	24.454	220	2.5005	3.0301	1.0267e-10	2.3555e-09	18	24 kDa protein;Transgelin-2;21 kDa protein	P37802	TAGL2_HUMAN	ENST00000320307;ENST00000368096;ENST00000368097	OTTHUMP00000024408;OTTHUMP00000024407;OTTHUMP00000024409;OTTHUMP00000024410	NP_003555	PF00402;PF00307	Calponin;CH	Calponin family repeat;Calponin homology (CH) domain	Upregulated
IPI00640817;IPI00018342;IPI00515036;IPI00743623;IPI00844054;IPI00943762	3;3;2;1;1;1	Adenylate kinase 1 variant;Adenylate kinase isoenzyme 1;ATP-AMP transphosphorylase 1;Myokinase;Adenylate kinase 1	AK1;RP11-203J24.1-009;RP11-203J24.1-011	14.8	23.411	210	2.0099	2.4356	1.5646e-07	1.7088e-08	2	Adenylate kinase 1;Adenylate kinase isoenzyme 1;Adenylate kinase 1	Q53EY8;Q5T9B7;P00568;Q6FGX9;Q5T9B8	Q53EY8_HUMAN;KAD1_HUMAN;Q5T9B8_HUMAN	ENST00000223836;ENST00000373156;ENST00000373176;ENST00000373157	OTTHUMP00000022219;OTTHUMP00000022217;OTTHUMP00000022218;OTTHUMP00000022220	NP_000467	PF00406	ADK	Adenylate kinase	Upregulated
IPI00216319;IPI00794254;IPI00827595;IPI00879350	6;4;1;1	14-3-3 protein eta;Protein AS1;Tyrosine 3-monooxygenase/tryptophan 5-monooxygenase activation protein, eta polypeptide	YWHAH;YWHA1;LL22NC03-44A4.1-004	24	28.218	246	0.27389	0.35751	6.3091e-09	5.5683e-08	4	14-3-3 protein eta;Homo sapiens clone CDABP0046 mRNA sequence	Q04917;B2R6N6;A2IDB2;Q9H4N8	1433F_HUMAN;A2IDB2_HUMAN	ENST00000248975	OTTHUMP00000028905;OTTHUMP00000195960	NP_003396	PF00244	14-3-3	14-3-3 protein	Downregulated
IPI00219301	3	Myristoylated alanine-rich C-kinase substrate;Protein kinase C substrate, 80 kDa protein, light chain	MARCKS;MACS;PRKCSL	19.9	31.554	332	0.28865	0.39875	1.8733e-07	1.0958e-06	4	Myristoylated alanine-rich C-kinase substrate	P29966;Q05C82;Q6NVI1	MARCS_HUMAN	ENST00000368635	OTTHUMP00000017045	NP_002347	PF02063	MARCKS	MARCKS family	Downregulated
IPI00003648;IPI00218887;IPI00218888	7;5;5	Poliovirus receptor-related protein 1;Herpes virus entry mediator C;Nectin-1;Herpesvirus Ig-like receptor	PVRL1;HVEC;PRR1	16.6	57.157	517	1.3903	2.1142	8.1346e-06	3.7767e-05	11	Isoform Delta of Poliovirus receptor-related protein 1;Isoform Alpha of Poliovirus receptor-related protein 1;Isoform Gamma of Poliovirus receptor-related protein 1	Q15223-1;Q15223;Q6SYC1;Q15223-2;Q6SYC0;Q15223-3;Q6SYC2;Q8WXR2;Q8WXR3	PVRL1_HUMAN	ENST00000264025;ENST00000340882;ENST00000341398		NP_002846;NP_976030;NP_976031	PF08205;PF00047;PF07686	C2-set_2;ig;V-set	CD80-like C2-set immunoglobulin domain;Immunoglobulin domain;Immunoglobulin V-set domain	Upregulated
IPI00152491;IPI00943257;IPI00177578;IPI00152488;IPI00910291	3;3;3;3;2	cDNA FLJ43030 fis, clone BRTHA3000633, highly similar to Homo sapiens CD99 antigen-like 2 (CD99L2), transcript variant 1, mRNA;CD99 antigen-like protein 2;MIC2-like protein 1;cDNA FLJ58987, moderately similar to Homo sapiens CD99 antigen-like 2 (CD99L2), transcript variant 1, mRNA	CD99L2;MIC2L1;UNQ1964/PRO4486	12.9	28.878	272	0.3916	0.53213	0.00026018	8.4986e-05	6	cDNA FLJ43030 fis, clone BRTHA3000633, highly similar to Homo sapiens CD99 antigen-like 2 (CD99L2), transcript variant 1, mRNA;Isoform 1 of CD99 antigen-like protein 2;Isoform 2 of CD99 antigen-like protein 2;Isoform 3 of CD99 antigen-like protein 2;cDNA F	B3KWG2;Q8TCZ2-1;Q8TCZ2;Q8TCZ2-2;Q8TCZ2-3;B4DDL7	B3KWG2_HUMAN;C99L2_HUMAN;B4DDL7_HUMAN	ENST00000370377;ENST00000320893;ENST00000346693;ENST00000355149	OTTHUMP00000026059	NP_113650;NP_604395;NP_604394				Downregulated
IPI00479306;IPI00910237;IPI00383971	6;4;2	Proteasome subunit beta type-5;Proteasome epsilon chain;Macropain epsilon chain;Multicatalytic endopeptidase complex epsilon chain;Proteasome subunit X;Proteasome chain 6;Proteasome subunit MB1	PSMB5;LMPX	22.4	28.48	263	0.45222	0.55178	0.00054244	0.00019762	10	Proteasome subunit beta type-5;proteasome beta 5 subunit isoform 2	P28074	PSB5_HUMAN	ENST00000361611	OTTHUMP00000027926	NP_002788;NP_001124197	PF00227	Proteasome	Proteasome A-type and B-type	Downregulated
IPI00012899;IPI00554601	3;1	Cytokine receptor common gamma chain;Interleukin-2 receptor gamma chain;p64	IL2RG	11.1	42.287	369	0.36059	0.50115	7.091e-05	0.00020232	5	Cytokine receptor common gamma chain	P31785;B2RC41;B7Z5A3;Q5FC09;Q5FC12	IL2RG_HUMAN	ENST00000276110	OTTHUMP00000023489	NP_000197				Downregulated
IPI00016334;IPI00445227	6;3	Cell surface glycoprotein MUC18;Melanoma-associated antigen MUC18;Melanoma cell adhesion molecule;Melanoma-associated antigen A32;S-endo 1 endothelial-associated antigen;Cell surface glycoprotein P1H12	MCAM;MUC18	11.9	71.607	646	0.34817	0.51092	0.000109	0.0002953	8	Isoform 1 of Cell surface glycoprotein MUC18;Isoform 2 of Cell surface glycoprotein MUC18	P43121-1;P43121;A8K6A6;B2R642;B3KXZ9;P43121-2	MUC18_HUMAN	ENST00000264036;ENST00000392814		NP_006491	PF08205;PF00047;PF07686	C2-set_2;ig;V-set	CD80-like C2-set immunoglobulin domain;Immunoglobulin domain;Immunoglobulin V-set domain	Downregulated
IPI00004324;IPI00640089;IPI00647089	2;2;1	Trafficking protein particle complex subunit 3;BET3 homolog;Putative uncharacterized protein TRAPPC3;Trafficking protein particle complex 3, isoform CRA_a	TRAPPC3;BET3;CDABP0066	10.6	20.274	180	1.4252	1.7271	0.00078639	0.00030746	3	Trafficking protein particle complex subunit 3;Trafficking protein particle complex 3, isoform CRA_a;Putative uncharacterized protein TRAPPC3	O43617;A6NDN0;A6NKE1	TPPC3_HUMAN;A6NDN0_HUMAN;A6NKE1_HUMAN	ENST00000373166;ENST00000373163;ENST00000373159	OTTHUMP00000009025;OTTHUMP00000009027;OTTHUMP00000009028;OTTHUMP00000009026	NP_055223	PF04051	TRAPP	Transport protein particle (TRAPP) component	Upregulated
IPI00024742	3	Cytochrome b-c1 complex subunit 8;Ubiquinol-cytochrome c reductase complex ubiquinone-binding protein QP-C;Ubiquinol-cytochrome c reductase complex 9.5 kDa protein;Complex III subunit VIII;Complex III subunit 8	UQCRQ	13.4	9.9062	82	1.1056	1.7052	0.0010065	0.00040818	3	Cytochrome b-c1 complex subunit 8	O14949	QCR8_HUMAN	ENST00000378665;ENST00000378667;ENST00000378670	OTTHUMP00000066205;OTTHUMP00000066206;OTTHUMP00000066207	NP_055217	PF02939	UcrQ	UcrQ family	Upregulated
IPI00382926;IPI00152418;IPI00216550;IPI00784169;IPI00783145;IPI00292069;IPI00908654;IPI00477739;IPI00908978	5;5;5;5;5;5;3;3;2	Decay-accelerating factor splicing variant 5;CD55 molecule, decay accelerating factor for complement (Cromer blood group);Complement decay-accelerating factor;Decay-accelerating factor splicing variant 1;Decay-accelerating factor splicing variant 3;cDNA FLJ50227, moderately similar to Complement decay-accelerating factor;CD55 antigen, decay accelerating factor for complement (Cromer blood group),…	DAF;CD55;RP11-357P18.1-008;CR;RP11-357P18.1-002;hCG_22206	10	59.037	551	0.41772	0.57612	0.001237	0.00050928	11	Decay-accelerating factor splicing variant 5;Decay-accelerating factor splicing variant 4;Isoform 1 of Complement decay-accelerating factor;Decay-accelerating factor splicing variant 1;Decay-accelerating factor splicing variant 3;Isoform 2 of Complement de	Q14UF2;Q8TD11;Q8TD13;B1AP16;Q14UF3;Q8TD14;P08174-2;P08174;B1AP13;Q14UF6;Q14UF4;P08174-1;B1AP14;B2R658;Q14UF5;B4DUF2;B1AP15;Q76N74;Q8TD12	Q14UF2_HUMAN;B1AP16_HUMAN;DAF_HUMAN;Q14UF6_HUMAN;Q14UF4_HUMAN;B4DUF2_HUMAN;B1AP15_HUMAN	ENST00000367062;ENST00000367063;ENST00000314754;ENST00000343420;ENST00000367065;ENST00000391920;ENST00000367064	OTTHUMP00000034420;OTTHUMP00000034400;OTTHUMP00000034398;OTTHUMP00000034399	NP_001108224;NP_000565	PF00084	Sushi	Sushi domain (SCR repeat)	Downregulated
IPI00395887;IPI00908319	2;1	Thioredoxin-related transmembrane protein 1;Thioredoxin domain-containing protein 1;Transmembrane Trx-related protein;cDNA FLJ51570, highly similar to Thioredoxin domain-containing protein 1;Thioredoxin domain containing, isoform CRA_b	TMX1;TMX;TXNDC;TXNDC1;PSEC0085;UNQ235/PRO268;hCG_2042974	8.2	31.791	280	0.40077	0.52602	0.00020424	0.00051307	2	Thioredoxin-related transmembrane protein 1;Thioredoxin domain containing, isoform CRA_b	Q9H3N1;B7Z7R5;B4DZX7	TMX1_HUMAN;B4DZX7_HUMAN	ENST00000267434	OTTHUMP00000028287	NP_110382	PF00085	Thioredoxin	Thioredoxin	Downregulated
IPI00220253;IPI00027174;IPI00220254;IPI00556575;IPI00945340;IPI00005142;IPI00954560;IPI00216859;IPI00328245;IPI00829683;IPI00012036;IPI00165947;IPI00410220;IPI00332838;IPI00455176;IPI00556393;IPI00218424;IPI00384713;IPI00218417;IPI00218422;IPI00218425;IPI00942110;IPI00010680;IPI00647907;IPI00216602;IPI00216605;IPI00218416;IPI00216603;IPI00304578;IPI00873362;IPI00218418;IPI00218423;IPI00218419;IPI…	17;17;17;15;15;5;5;5;5;5;5;5;5;5;5;4;4;4;4;4;4;4;4;4;4;4;4;4;4;4;4;4;4;4;4;4;4;4;4;4;4;4;4;3;2;2;1;1;1;1;1;1;1;1;1;1;1;1;1;1;1;1;1;1;1;1;1;1;1;1;1;1;1;1;1;1;1;1	Fibroblast growth factor receptor 3;Fibroblast growth factor receptor 3 isoform 1 variant	FGFR3;JTK4	23	88.156	808	0.3897	0.58153	0.0014683	0.00062005	48	Isoform 2 of Fibroblast growth factor receptor 3;Isoform 1 of Fibroblast growth factor receptor 3;Isoform 3 of Fibroblast growth factor receptor 3;Fibroblast growth factor receptor 3 isoform 1 variant (Fragment);85 kDa protein	P22607-2;P22607;Q8NI16;P22607-1;A8E633;Q0IJ44;Q8NI15;P22607-3;Q59FL9;Q96T36	FGFR3_HUMAN;Q59FL9_HUMAN	ENST00000260795;ENST00000340107;ENST00000360915	OTTHUMP00000149958;OTTHUMP00000149959	NP_001156685;NP_000133;NP_075254	PF07679;PF00047;PF07714	I-set;ig;Pkinase_Tyr	Immunoglobulin I-set domain;Immunoglobulin domain;Protein tyrosine kinase	Downregulated
IPI00296259;IPI00953634;IPI00914891;IPI00914908;IPI00879204	2;2;2;2;1	Transmembrane emp24 domain-containing protein 4;Endoplasmic reticulum stress-response protein 25;Putative NF-kappa-B-activating protein 156	TMED4;ERS25	8.8	25.943	227	1.1451	1.6647	0.0015794	0.0006847	2	Isoform 1 of Transmembrane emp24 domain-containing protein 4;Putative uncharacterized protein TMED4;Isoform 2 of Transmembrane emp24 domain-containing protein 4;Isoform 3 of Transmembrane emp24 domain-containing protein 4;23 kDa protein	Q7Z7H5-1;Q7Z7H5;C9JUN6;Q7Z7H5-2;Q7Z7H5-3	TMED4_HUMAN	ENST00000289577	OTTHUMP00000159498;OTTHUMP00000207699;OTTHUMP00000025151	NP_872353	PF01105	EMP24_GP25L	emp24/gp25L/p24 family/GOLD	Upregulated
IPI00011200;IPI00642548	7;6	D-3-phosphoglycerate dehydrogenase;Phosphoglycerate dehydrogenase	PHGDH;PGDH3;RP4-683H9.1-002	15.8	56.65	533	0.42138	0.58705	0.0017413	0.00075414	10	D-3-phosphoglycerate dehydrogenase;Phosphoglycerate dehydrogenase	O43175;B3KSC3;Q5SZU1;Q8N5M8;Q96RV5;Q96RV6;Q96RV7;Q96RV8;Q96RV9;Q9UMY2;Q9UMY3	SERA_HUMAN;Q5SZU1_HUMAN	ENST00000369409;ENST00000369407	OTTHUMP00000013926;OTTHUMP00000013927	NP_006614	PF00389;PF02826	2-Hacid_dh;2-Hacid_dh_C	D-isomer specific 2-hydroxyacid dehydrogenase, catalytic domain;D-isomer specific 2-hydroxyacid dehydrogenase, NAD binding domain	Downregulated
IPI00927658;IPI00395998;IPI00927543;IPI00927458;IPI00878360;IPI00794734	2;2;2;2;1;1	60S ribosomal protein L32	RPL32;PP9932	13.1	17.962	153	0.43572	0.53943	0.00034447	0.0008127	2	Putative uncharacterized protein RPL32;60S ribosomal protein L32;Putative uncharacterized protein ENSP00000410949;16 kDa protein;16 kDa protein;13 kDa protein	C9JBL2;P62910;B2R4Q3;C9J8W7	RL32_HUMAN	ENST00000273223;ENST00000396953;ENST00000396957	OTTHUMP00000207904;OTTHUMP00000160235;OTTHUMP00000170276;OTTHUMP00000170277;OTTHUMP00000170279;OTTHUMP00000170281;OTTHUMP00000207905;OTTHUMP00000207906;OTTHUMP00000207716;OTTHUMP00000207907;OTTHUMP00000173715;OTTHUMP00000170278	NP_000985;NP_001007074;NP_001007075	PF01655	Ribosomal_L32e	Ribosomal protein L32	Downregulated
IPI00019472;IPI00922776;IPI00922487	11;7;7	Neutral amino acid transporter B(0);Sodium-dependent neutral amino acid transporter type 2;RD114/simian type D retrovirus receptor;Baboon M7 virus receptor;Solute carrier family 1 member 5;cDNA FLJ58765, highly similar to Neutral amino acid transporter B(0);cDNA FLJ57638, highly similar to Neutral amino acid transporter B(0)	SLC1A5;ASCT2;M7V1;RDR;RDRC	20.3	56.598	541	0.43199	0.58989	0.0018983	0.00083271	32	Neutral amino acid transporter B(0);solute carrier family 1 member 5 isoform 3;solute carrier family 1 member 5 isoform 2	Q15758;B7ZB81;Q59ES3;Q71UA6;B4DE27;B4DR77;B4DWS4	AAAT_HUMAN;B4DE27_HUMAN;B4DWS4_HUMAN	ENST00000306894	OTTHUMP00000078075	NP_005619;NP_001138617;NP_001138616	PF00375	SDF	Sodium:dicarboxylate symporter family	Downregulated
IPI00026105;IPI00943320;IPI00479934	1;1;1	Non-specific lipid-transfer protein;Propanoyl-CoA C-acyltransferase;NSL-TP;Sterol carrier protein 2;Sterol carrier protein X;SCP-chi;SCPX	SCP2	2.2	58.993	547	1.126	1.6461	0.0019406	0.00086734	2	Isoform SCPx of Non-specific lipid-transfer protein;Isoform SCP2 of Non-specific lipid-transfer protein;sterol carrier protein 2 isoform 2 precursor	P22307-1;P22307;B2R761;B4DGJ9;B4DHP6;P22307-2	NLTP_HUMAN	ENST00000371514;ENST00000407246	OTTHUMP00000010488	NP_002970;NP_001007100;NP_001007101	PF02036;PF02803;PF00108	SCP2;Thiolase_C;Thiolase_N	SCP-2 sterol transfer family;Thiolase, C-terminal domain;Thiolase, N-terminal domain	Upregulated
IPI00790739;IPI00017855;IPI00909879;IPI00382844	10;10;7;4	Aconitase 2, mitochondrial;Aconitate hydratase, mitochondrial;Citrate hydro-lyase;cDNA FLJ50886, highly similar to Aconitate hydratase, mitochondrial(EC 4.2.1.3)	ACO2;RP3-347H13.8-002	16	87.819	805	1.246	1.8026	0.00033167	0.00091332	22	Aconitase 2, mitochondrial;Aconitate hydratase, mitochondrial;cDNA FLJ50886, highly similar to Aconitate hydratase, mitochondrial	A2A274;Q99798;B2RBW5;B4DEC3;B4DJW1;B4DLY4;B4DZ08;Q71UF1;B4DW08	A2A274_HUMAN;ACON_HUMAN;B4DW08_HUMAN	ENST00000396512;ENST00000216254	OTTHUMP00000165921;OTTHUMP00000165920	NP_001089	PF00330;PF00694	Aconitase;Aconitase_C	Aconitase family (aconitate hydratase);Aconitase C-terminal domain	Upregulated
IPI00013847;IPI00792890	4;1	Cytochrome b-c1 complex subunit 1, mitochondrial;Ubiquinol-cytochrome-c reductase complex core protein 1;Complex III subunit 1	UQCRC1	11	52.645	480	1.207	1.627	0.0023909	0.001102	5	Cytochrome b-c1 complex subunit 1, mitochondrial	P31930;B2R7R8;B4DUL5	QCR1_HUMAN	ENST00000203407	OTTHUMP00000164820;OTTHUMP00000171109;OTTHUMP00000171110	NP_003356	PF00675;PF05193	Peptidase_M16;Peptidase_M16_C	Insulinase (Peptidase family M16);Peptidase M16 inactive domain	Upregulated
IPI00893715;IPI00296215;IPI00893928	2;2;2	Putative uncharacterized protein EPCAM;Epithelial cell adhesion molecule;Tumor-associated calcium signal transducer 1;Major gastrointestinal tumor-associated protein GA733-2;Epithelial cell surface antigen;Epithelial glycoprotein;Epithelial glycoprotein 314;Adenocarcinoma-associated antigen;KSA;KS 1/4 antigen;Cell surface glycoprotein Trop-1	EPCAM;GA733-2;M1S2;M4S1;MIC18;TACSTD1;TROP1	10.5	37.893	342	0.37733	0.55488	0.00060554	0.0013352	3	Putative uncharacterized protein EPCAM;Epithelial cell adhesion molecule;Putative uncharacterized protein EPCAM	B5MCA4;P16422;C9JKY3	B5MCA4_HUMAN;EPCAM_HUMAN	ENST00000405271;ENST00000263735	OTTHUMP00000200307;OTTHUMP00000200426;OTTHUMP00000159073;OTTHUMP00000200427	NP_002345	PF00086	Thyroglobulin_1	Thyroglobulin type-1 repeat	Downregulated
IPI00297124;IPI00554518	3;3	Interleukin-6 receptor subunit beta;Interleukin-6 signal transducer;Membrane glycoprotein 130;CDw130;Oncostatin-M receptor subunit alpha;IL6ST nirs variant 4	IL6ST	3.6	103.54	918	0.37561	0.55736	0.00066049	0.0014413	3	Isoform 1 of Interleukin-6 receptor subunit beta;IL6ST nirs variant 4	P40189-1;P40189;Q17RA0;Q5FC04	IL6RB_HUMAN;Q5FC04_HUMAN	ENST00000336909;ENST00000346911;ENST00000381287;ENST00000381298;ENST00000381294	OTTHUMP00000122545	NP_002175	PF00041;PF06328	fn3;Lep_receptor_Ig	Fibronectin type III domain;Ig-like C2-type domain	Downregulated
IPI00305383	6	Cytochrome b-c1 complex subunit 2, mitochondrial;Ubiquinol-cytochrome-c reductase complex core protein 2;Core protein II;Complex III subunit 2	UQCRC2	19.6	48.442	453	1.1553	1.6048	0.0030395	0.0014514	6	Cytochrome b-c1 complex subunit 2, mitochondrial	P22695	QCR2_HUMAN	ENST00000268379	OTTHUMP00000081652;OTTHUMP00000162338	NP_003357	PF00675;PF05193	Peptidase_M16;Peptidase_M16_C	Insulinase (Peptidase family M16);Peptidase M16 inactive domain	Upregulated
IPI00002478;IPI00216762;IPI00216758;IPI00216760;IPI00514800	6;6;6;6;3	Endothelin-converting enzyme 1;Endothelin converting enzyme 1	ECE1;RP3-329E20.1-008	9.9	87.163	770	0.38559	0.55778	0.00067039	0.0014603	7	Isoform B of Endothelin-converting enzyme 1;Isoform D of Endothelin-converting enzyme 1;Isoform A of Endothelin-converting enzyme 1;Isoform C of Endothelin-converting enzyme 1;Endothelin converting enzyme 1	P42892-1;P42892;B4DKB2;P42892-4;P42892-2;P42892-3;Q2Z2K8;Q5THM6	ECE1_HUMAN;Q5THM6_HUMAN	ENST00000374893;ENST00000374894	OTTHUMP00000002725;OTTHUMP00000002726;OTTHUMP00000002724;OTTHUMP00000002727	NP_001388;NP_001106820;NP_001106818;NP_001106819	PF01431;PF05649	Peptidase_M13;Peptidase_M13_N	Peptidase family M13;Peptidase family M13	Downregulated
IPI00017283	6	Isoleucyl-tRNA synthetase, mitochondrial;Isoleucine--tRNA ligase	IARS2	7.1	113.79	1012	1.0885	1.6027	0.0031111	0.0014907	6	Isoleucyl-tRNA synthetase, mitochondrial	Q9NSE4;A8K5W7	SYIM_HUMAN	ENST00000302637	OTTHUMP00000035401	NP_060530	PF08264;PF00133;PF06827	Anticodon_1;tRNA-synt_1;zf-FPG_IleRS	Anticodon-binding domain;tRNA synthetases class I (I, L, M and V);Zinc finger found in FPG and IleRS	Upregulated
IPI00025086	3	Cytochrome c oxidase subunit 5A, mitochondrial;Cytochrome c oxidase polypeptide Va	COX5A	12	16.762	150	1.0883	1.5985	0.0032545	0.0015699	7	Cytochrome c oxidase subunit 5A, mitochondrial	P20674;Q71UP1	COX5A_HUMAN	ENST00000322347	OTTHUMP00000176493;OTTHUMP00000183486	NP_004246	PF02284	COX5A	Cytochrome c oxidase subunit Va	Upregulated
IPI00056357	3	UPF0556 protein C19orf10;Stromal cell-derived growth factor SF20;Interleukin-25	C19orf10;IL25	20.8	18.795	173	1.0083	1.5863	0.0037103	0.0018246	4	UPF0556 protein C19orf10	Q969H8	CS010_HUMAN	ENST00000262947	OTTHUMP00000076167	NP_061980	PF10572	UPF0556	Uncharacterised protein family UPF0556	Upregulated
IPI00025049;IPI00796659	2;1	Cation-dependent mannose-6-phosphate receptor;46 kDa mannose 6-phosphate receptor;MPR 46	M6PR;MPR46;MPRD	10.1	30.993	277	1.0915	1.5552	0.0051606	0.0026639	6	Cation-dependent mannose-6-phosphate receptor;9 kDa protein	P20645;B2R6S2;Q53GY9;Q6I9U3;Q96AH2	MPRD_HUMAN	ENST00000000412	OTTHUMP00000166568;OTTHUMP00000166569	NP_002346	PF02157	Man-6-P_recep	Cation-dependent mannose-6-phosphate receptor	Upregulated
IPI00909266;IPI00031713	1;1	cDNA FLJ60770, highly similar to Tumor necrosis factor ligand superfamilymember 7;CD70 antigen;CD27 ligand;Tumor necrosis factor ligand superfamily member 7	CD70;CD27L;CD27LG;TNFSF7	5.3	23.438	208	0.41304	0.58487	0.001629	0.0031913	5	cDNA FLJ60770, highly similar to Tumor necrosis factor ligand superfamilymember 7;CD70 antigen	B4DPR8;P32970;Q53XX4	B4DPR8_HUMAN;CD70_HUMAN	ENST00000245903	OTTHUMP00000078172	NP_001243	PF00229	TNF	TNF(Tumour Necrosis Factor) family	Downregulated
IPI00235003;IPI00744894;IPI00291314;IPI00375340;IPI00216359;IPI00170811	8;8;8;2;1;1	Tumor necrosis factor receptor superfamily, member 6 isoform 1 variant;Tumor necrosis factor receptor superfamily member 6;FASLG receptor;Apoptosis-mediating surface antigen FAS;Apo-1 antigen	FAS;APT1;FAS1;TNFRSF6	24	40.494	362	0.44118	0.63336	0.0062531	0.0032701	29	Tumor necrosis factor receptor superfamily, member 6 isoform 1 variant (Fragment);Isoform 1 of Tumor necrosis factor receptor superfamily member 6;Isoform 6 of Tumor necrosis factor receptor superfamily member 6	Q59FU8;P25445-1;P25445;Q6ICT6;P25445-6;Q8IUB6;Q8IUB7	Q59FU8_HUMAN;TNR6_HUMAN	ENST00000371875;ENST00000313771;ENST00000341057;ENST00000350062;ENST00000352159;ENST00000355740;ENST00000357339;ENST00000371857	OTTHUMP00000020045;OTTHUMP00000020046	NP_000034;NP_690610	PF00531;PF00020	Death;TNFR_c6	Death domain;TNFR/NGFR cysteine-rich region	Downregulated
IPI00219446;IPI00795288;IPI00908746;IPI00795701;IPI00794584	3;2;1;1;1	Phosphatidylethanolamine-binding protein 1;Prostatic-binding protein;HCNPpp;Neuropolypeptide h3;Raf kinase inhibitor protein;Hippocampal cholinergic neurostimulating peptide	PEBP1;PBP;PEBP	16.6	21.057	187	0.48385	0.58634	0.0017039	0.0033202	3	Phosphatidylethanolamine-binding protein 1;22 kDa protein	P30086	PEBP1_HUMAN	ENST00000261313	OTTHUMP00000169409;OTTHUMP00000169411	NP_002558	PF01161	PBP	Phosphatidylethanolamine-binding protein	Downregulated
IPI00218693;IPI00642457;IPI00816267	3;3;1	Adenine phosphoribosyltransferase	APRT	16.1	19.608	180	0.48388	0.58637	0.0017058	0.0033235	3	Adenine phosphoribosyltransferase;adenine phosphoribosyltransferase isoform b	P07741	APT_HUMAN	ENST00000378364	OTTHUMP00000080152	NP_000476;NP_001025189	PF00156	Pribosyltran	Phosphoribosyl transferase domain	Downregulated
IPI00030275;IPI00646055	13;10	Heat shock protein 75 kDa, mitochondrial;Tumor necrosis factor type 1 receptor-associated protein;TNFR-associated protein 1	TRAP1;HSP75	19.9	80.109	704	1.1926	1.6593	0.0016779	0.0036826	24	Heat shock protein 75 kDa, mitochondrial;57 kDa protein	Q12931;B4DR68;Q53FS6;Q53G55;Q59EK6;Q5CAQ4;Q8N9Z3;Q9BV61	TRAP1_HUMAN	ENST00000246957	OTTHUMP00000081621;OTTHUMP00000159796;OTTHUMP00000081622	NP_057376	PF02518;PF00183	HATPase_c;HSP90	Histidine kinase-, DNA gyrase B-, and HSP90-like ATPase;Hsp90 protein	Upregulated
IPI00029264	2	Cytochrome c1, heme protein, mitochondrial;Ubiquinol-cytochrome-c reductase complex cytochrome c1 subunit;Cytochrome b-c1 complex subunit 4;Complex III subunit 4;Complex III subunit IV	CYC1	8.6	35.39	325	1.0505	1.527	0.0069338	0.0037376	4	Cytochrome c1, heme protein, mitochondrial	P08574;Q8TBT6	CY1_HUMAN	ENST00000318911	OTTHUMP00000178381	NP_001907	PF02167	Cytochrom_C1	Cytochrome C1 family	Upregulated
IPI00013122	7	Hsp90 co-chaperone Cdc37;Hsp90 chaperone protein kinase-targeting subunit;p50Cdc37	CDC37;CDC37A	20.6	44.468	378	0.46386	0.63895	0.0071738	0.0038281	10	Hsp90 co-chaperone Cdc37	Q16543;A1L0W4;Q6FG59	CDC37_HUMAN	ENST00000222005	OTTHUMP00000076237	NP_008996	PF08564;PF08565;PF03234	CDC37_C;CDC37_M;CDC37_N	Cdc37 C terminal domain;Cdc37 Hsp90 binding domain;Cdc37 N terminal kinase binding	Downregulated
IPI00004845	4	Protein NipSnap homolog 3A;NipSnap4;Target for Salmonella secreted protein C	NIPSNAP3A;NIPSNAP4;HSPC299	18.6	28.466	247	1.1206	1.5206	0.0074038	0.0040293	6	Protein NipSnap homolog 3A	Q9UFN0;B4DW81	NPS3A_HUMAN	ENST00000351220;ENST00000374767	OTTHUMP00000021828	NP_056284	PF07978	NIPSNAP	NIPSNAP	Upregulated
IPI00024913;IPI00798025;IPI00793677;IPI00218482;IPI00794316;IPI00795385;IPI00916546	3;3;2;2;2;2;2	ES1 protein homolog, mitochondrial;Protein KNP-I;Protein GT335;Putative uncharacterized protein C21orf33	C21orf33;HES1;KNPI	10.4	28.17	268	1.127	1.5151	0.0078393	0.0043022	4	Isoform Long of ES1 protein homolog, mitochondrial;Putative uncharacterized protein C21orf33;Putative uncharacterized protein C21orf33;Isoform Short of ES1 protein homolog, mitochondrial;Putative uncharacterized protein C21orf33;23 kDa protein;Putative unc	P30042-1;P30042;C9J895;C9J1C8;P30042-2;A8MQ63;C9JC91	ES1_HUMAN;A8MQ63_HUMAN	ENST00000291577;ENST00000348499;ENST00000389690	OTTHUMP00000109519;OTTHUMP00000109523;OTTHUMP00000109522;OTTHUMP00000174938;OTTHUMP00000109521;OTTHUMP00000109520;OTTHUMP00000205397	NP_004640;NP_937798	PF01965	DJ-1_PfpI	DJ-1/PfpI family	Upregulated
IPI00796062;IPI00218144	1;1	Cytochrome c oxidase copper chaperone	COX17	16.3	10.853	98	0.47223	0.59671	0.0023246	0.004365	3	Putative uncharacterized protein COX17;Cytochrome c oxidase copper chaperone	C9J8T6;Q14061	COX17_HUMAN	ENST00000261070	OTTHUMP00000172376;OTTHUMP00000172366;OTTHUMP00000172367;OTTHUMP00000172377	NP_005685	PF05051	COX17	Cytochrome C oxidase copper chaperone (COX17)	Downregulated
IPI00646240;IPI00794461;IPI00930174;IPI00930570;IPI00303133;IPI00020101;IPI00419833;IPI00152906;IPI00477495;IPI00018534;IPI00554798;IPI00815755;IPI00329665;IPI00152785;IPI00220403;IPI00515061;IPI00003935;IPI00465363;IPI00166293	5;5;5;5;5;5;5;5;5;5;5;5;5;3;3;3;3;2;2	Histone H2B;Histone H2B type 1-N;H2B.d;H2B/d;Histone H2B type 1-H;H2B.j;H2B/j;Histone H2B type 1-C/E/F/G/I;H2B.a/g/h/k/l;H2B.1 A;H2B/g;H2B/h;H2B/k;H2B/l;Histone H2B type 1-K;HIRA-interacting protein 1;Histone H2B type 1-D;H2B.b;H2B/b;H2B.1 B;HIRA-interacting protein 2;Histone H2B type F-S;Histone H2B type 1-L;H2B.c;H2B/c;Histone H2B type 1-M;HIST1H2BC protein;Histone H2B type 2-F;Histone H2B type…	HIST1H2BN;H2BFD;HIST1H2BH;H2BFJ;HIST1H2BC;H2BFL;HIST1H2BE;H2BFH;HIST1H2BF;H2BFG;HIST1H2BG;H2BFA;HIST1H2BI;H2BFK;HIST1H2BK;H2BFT;HIRIP1;HIST1H2BD;H2BFB;HIRIP2;H2BFS;HIST1H2BL;H2BFC;HIST1H2BM;H2BFE;HIST2H2BF;HIST1H2BO;H2BFN;HIST1H2BB;H2BFF;HIST1H2BJ;H2BFR;HIST2H2BE;H2BFQ	24.7	18.041	166	1.07	1.6347	0.0021988	0.0046474	17	Histone H2B;Histone H2B type 1-N;histone cluster 2, H2bf isoform b;Histone H2B;Histone H2B type 1-H;histone cluster 1, H2bg;Histone H2B type 1-K;Histone H2B type 1-D;Histone H2B type F-S;Histone H2B type 1-L;Histone H2B type 1-M;HIST1H2BC protein;Histone H	B4DR52;Q99877;B4DLA9;A8K9J7;Q93079;B2R541;P62807;B2R4S9;O60814;P58876;P57053;Q99880;Q99879;Q0D2M2;Q5QNW6;P23527;P33778;P06899;Q16778	B4DR52_HUMAN;H2B1N_HUMAN;B4DLA9_HUMAN;A8K9J7_HUMAN;H2B1H_HUMAN;H2B1C_HUMAN;H2B1K_HUMAN;H2B1D_HUMAN;H2BFS_HUMAN;H2B1L_HUMAN;H2B1M_HUMAN;Q0D2M2_HUMAN;H2B2F_HUMAN;H2B1O_HUMAN;H2B1B_HUMAN;H2B1J_HUMAN;H2B2E_HUMAN	ENST00000369167;ENST00000369385;ENST00000406034;ENST00000289316;ENST00000377777;ENST00000356350;ENST00000314332;ENST00000339812;ENST00000356530;ENST00000356950;ENST00000359985;ENST00000377733;ENST00000396891;ENST00000396984;ENST00000377401;ENST00000359465;ENST00000303806;ENST00000357905;ENST00000244601;ENST00000406237;ENST00000327774;ENST00000369155	OTTHUMP00000018018;OTTHUMP00000016161;OTTHUMP00000016141;OTTHUMP00000016144;OTTHUMP00000016159;OTTHUMP00000016160;OTTHUMP00000016162;OTTHUMP00000016177;OTTHUMP00000016142;OTTHUMP00000016143;OTTHUMP00000016184;OTTHUMP00000016188;OTTHUMP00000013918;OTTHUMP00000016190;OTTHUMP00000016138;OTTHUMP00000016175;OTTHUMP00000013920	NP_003511;NP_001154806;NP_003515;NP_003509;NP_003513;NP_003514;NP_003516;NP_003517;NP_542160;NP_066407;NP_619790;NP_003510;NP_003512;NP_001019770;NP_003518;NP_066406;NP_066402;NP_003519	PF00125	Histone	Core histone H2A/H2B/H3/H4	Upregulated
IPI00219038;IPI00944521;IPI00465070;IPI00216402;IPI00171611;IPI00909530;IPI00944603;IPI00419884;IPI00477080;IPI00784001;IPI00455457;IPI00793280;IPI00942498	3;3;3;3;3;3;2;2;2;2;1;1;1	Histone H3.3;Histone H3;Histone H3.1;H3/a;H3/b;H3/c;H3/d;H3/f;H3/h;H3/i;H3/j;H3/k;H3/l;Histone H3.1t;H3/g;Histone H3.2;H3/m;H3/o;Histone H3-like	H3F3A;H3.3A;H3F3;PP781;H3F3B;H3.3B;HIST1H3A;H3FA;HIST1H3B;H3FL;HIST1H3C;H3FC;HIST1H3D;H3FB;HIST1H3E;H3FD;HIST1H3F;H3FI;HIST1H3G;H3FH;HIST1H3H;H3FK;HIST1H3I;H3FF;HIST1H3J;H3FJ;HIST3H3;H3FT;HIST2H3A;HIST2H3C;H3F2;H3FM;HIST2H3D	14.7	15.328	136	1.0952	1.6282	0.0023595	0.0049383	13	Histone H3.3;Histone H3;Histone H3.1;Histone H3.1t;Histone H3.2;Histone H3;Histone H3;Histone H3-like;Histone H3;Similar to Histone H3.1	P84243;B2R4P9;B2R6Y1;P68431;Q16695;Q71DI3;B4E380;A8K4Y7;Q6NXT2;B4DEB1	H33_HUMAN;B2R6Y1_HUMAN;H31_HUMAN;H31T_HUMAN;H32_HUMAN;B4E380_HUMAN;A8K4Y7_HUMAN;H3L_HUMAN;B4DEB1_HUMAN	ENST00000254810;ENST00000366813;ENST00000366815;ENST00000366816;ENST00000375183;ENST00000230495;ENST00000244661;ENST00000321285;ENST00000328488;ENST00000356476;ENST00000357647;ENST00000359303;ENST00000360408;ENST00000360577;ENST00000369163;ENST00000369387;ENST00000377831;ENST00000366696;ENST00000331491;ENST00000369158;ENST00000401004;ENST00000403683;ENST00000340398;ENST00000366814	OTTHUMP00000035618;OTTHUMP00000035619;OTTHUMP00000035621;OTTHUMP00000182464;OTTHUMP00000182465;OTTHUMP00000016132;OTTHUMP00000016133;OTTHUMP00000016135;OTTHUMP00000016149;OTTHUMP00000016150;OTTHUMP00000016151;OTTHUMP00000016152;OTTHUMP00000016182;OTTHUMP00000017803;OTTHUMP00000017804;OTTHUMP00000037945;OTTHUMP00000013917;OTTHUMP00000013919;OTTHUMP00000014041;OTTHUMP00000035620	NP_002098;NP_005315;NP_003520;NP_003521;NP_003522;NP_003523;NP_003524;NP_003525;NP_003526;NP_003527;NP_003528;NP_066298;NP_003484;NP_001005464;NP_001116847;NP_066403;NP_001013721	PF00125	Histone	Core histone H2A/H2B/H3/H4	Upregulated
IPI00873810;IPI00759644	1;1	Peptidyl-prolyl cis-trans isomerase FKBP1A;FK506-binding protein 1A;Rotamase;Immunophilin FKBP12;FK506 binding protein12	FKBP1A;FKBP1;FKBP12;FKBP12-Exip3	12	11.951	108	1.0398	1.5016	0.0090015	0.0050408	2	Peptidyl-prolyl cis-trans isomerase FKBP1A;FK506 binding protein12	P62942;Q1JUQ3;Q3V793;Q9UH88;Q1JUQ4	FKB1A_HUMAN;Q1JUQ4_HUMAN	ENST00000381719;ENST00000381742;ENST00000400137	OTTHUMP00000029977;OTTHUMP00000029978	NP_000792;NP_463460	PF00254	FKBP_C	FKBP-type peptidyl-prolyl cis-trans isomerase	Upregulated
IPI00030702;IPI00909577;IPI00792971;IPI00921820	5;5;3;3	Isocitrate dehydrogenase [NAD] subunit alpha, mitochondrial;Isocitric dehydrogenase;NAD(+)-specific ICDH;cDNA FLJ52894, highly similar to Isocitrate dehydrogenase;cDNA, FLJ78862, highly similar to Isocitrate dehydrogenase;cDNA, FLJ78950, highly similar to Isocitrate dehydrogenase	IDH3A	13.9	39.591	366	1.0227	1.4922	0.0099085	0.0056269	7	Isoform 1 of Isocitrate dehydrogenase [NAD] subunit alpha, mitochondrial;cDNA FLJ52894, highly similar to Isocitrate dehydrogenase;Isoform 2 of Isocitrate dehydrogenase [NAD] subunit alpha, mitochondrial;cDNA, FLJ78950, highly similar to Isocitrate dehydro	P50213-1;P50213;B4DJB4;Q53GF8;B4DSY4;P50213-2;B7Z9J8	IDH3A_HUMAN;B4DSY4_HUMAN;B7Z9J8_HUMAN	ENST00000299518	OTTHUMP00000176009;OTTHUMP00000184906;OTTHUMP00000176010	NP_005521	PF00180	Iso_dh	Isocitrate/isopropylmalate dehydrogenase	Upregulated
IPI00003327	2	ADP-ribosylation factor-like protein 3	ARL3;ARFL3	11.5	20.455	182	0.49025	0.60694	0.0031148	0.005649	2	ADP-ribosylation factor-like protein 3	P36405	ARL3_HUMAN	ENST00000260746	OTTHUMP00000020373	NP_004302	PF00025	Arf	ADP-ribosylation factor family	Downregulated
IPI00006579;IPI00645361	2;1	Cytochrome c oxidase subunit 4 isoform 1, mitochondrial;Cytochrome c oxidase subunit IV isoform 1;Cytochrome c oxidase polypeptide IV;COX4I1 protein	COX4I1;COX4	12.4	19.576	169	1.0638	1.4907	0.010058	0.0057246	2	Cytochrome c oxidase subunit 4 isoform 1, mitochondrial;COX4I1 protein	P13073;Q6P666;Q86WV2	COX41_HUMAN;Q86WV2_HUMAN	ENST00000253452	OTTHUMP00000080377;OTTHUMP00000175004;OTTHUMP00000080378	NP_001852	PF02936	COX4	Cytochrome c oxidase subunit IV	Upregulated
IPI00018206;IPI00910267;IPI00908623	19;16;5	Aspartate aminotransferase, mitochondrial;mAspAT;Transaminase A;Glutamate oxaloacetate transaminase 2;Fatty acid-binding protein;FABP-1;FABPpm;Aspartate aminotransferase	GOT2	40.7	47.475	430	1.0978	1.6116	0.0028245	0.0057655	52	Aspartate aminotransferase, mitochondrial;Aspartate aminotransferase	P00505;A8K482;B3KUZ8;B4DJA6	AATM_HUMAN;B4DJA6_HUMAN	ENST00000245206	OTTHUMP00000080691;OTTHUMP00000165254	NP_002071	PF00155	Aminotran_1_2	Aminotransferase class I and II	Upregulated
IPI00328748;IPI00924819;IPI00927651	3;3;1	cDNA FLJ77177, highly similar to Homo sapiens arginine-rich, mutated in early stage tumors (ARMET), mRNA;Protein ARMET;Mesencephalic astrocyte-derived neurotrophic factor;Arginine-rich protein	ARMET;ARP	10.3	26.903	234	0.98597	1.4885	0.010289	0.0058755	4	mesencephalic astrocyte-derived neurotrophic factor;Mesencephalic astrocyte-derived neurotrophic factor	A8K878;P55145	A8K878_HUMAN;ARMET_HUMAN	ENST00000273628	OTTHUMP00000171366;OTTHUMP00000210954	NP_006001	PF10208	Armet	Degradation arginine-rich protein for mis-folding	Upregulated
IPI00299507;IPI00925237;IPI00924630;IPI00927291;IPI00926909	2;2;2;2;1	Condensin complex subunit 2;Non-SMC condensin I complex subunit H;Barren homolog protein 1;Chromosome-associated protein H;XCAP-H homolog;cDNA FLJ60336, highly similar to Condensin complex subunit 2;cDNA FLJ51440, highly similar to Condensin complex subunit 2	NCAPH;BRRN;BRRN1;CAPH;KIAA0074	3.6	82.562	741	0.39592	0.61105	0.0034899	0.0062443	2	Condensin complex subunit 2;cDNA FLJ60336, highly similar to Condensin complex subunit 2;Putative uncharacterized protein NCAPH;cDNA FLJ51440, highly similar to Condensin complex subunit 2;Putative uncharacterized protein NCAPH	Q15003;A8K4T8;B4DRG7;C9J470;B4E189;C9JZP1	CND2_HUMAN;B4DRG7_HUMAN;B4E189_HUMAN	ENST00000240423	OTTHUMP00000161008;OTTHUMP00000207477;OTTHUMP00000207476;OTTHUMP00000207475;OTTHUMP00000207479	NP_056156	PF05786	Barren	Barren protein	Downregulated
IPI00171459;IPI00909286	6;6	Hydroxysteroid dehydrogenase-like protein 1;cDNA FLJ52861, moderately similar to Homo sapiens hydroxysteroid dehydrogenase like 1 (HSDL1), mRNA	HSDL1	19.1	37.017	330	1.0913	1.5979	0.0032765	0.0065516	11	Inactive hydroxysteroid dehydrogenase-like protein 1;hydroxysteroid dehydrogenase like 1 isoform b	Q3SXM5;B4DSL2	HSDL1_HUMAN;B4DSL2_HUMAN	ENST00000219439	OTTHUMP00000081077;OTTHUMP00000174987	NP_113651;NP_001139523	PF00106	adh_short	short chain dehydrogenase	Upregulated
IPI00453473	5	Histone H4	HIST1H4A;H4/A;H4FA;HIST1H4B;H4/I;H4FI;HIST1H4C;H4/G;H4FG;HIST1H4D;H4/B;H4FB;HIST1H4E;H4/J;H4FJ;HIST1H4F;H4/C;H4FC;HIST1H4H;H4/H;H4FH;HIST1H4I;H4/M;H4FM;HIST1H4J;H4/E;H4FE;HIST1H4K;H4/D;H4FD;HIST1H4L;H4/K;H4FK;HIST2H4A;H4/N;H4F2;H4FN;HIST2H4;HIST2H4B;H4/O;H4FO;HIST4H4	50.5	11.367	103	1.1124	1.5976	0.0032866	0.006569	36	Histone H4	P62805;B2R4R0;Q0VAS5;Q6B823	H4_HUMAN	ENST00000289352;ENST00000340756;ENST00000354348;ENST00000355057;ENST00000355981;ENST00000357549;ENST00000358064;ENST00000358910;ENST00000359907;ENST00000360441;ENST00000369157;ENST00000369165;ENST00000377364;ENST00000377727;ENST00000377745;ENST00000377803;ENST00000392932;ENST00000392933;ENST00000392938;ENST00000392939;ENST00000392941	OTTHUMP00000013906;OTTHUMP00000013907;OTTHUMP00000016134;OTTHUMP00000016136;OTTHUMP00000016140;OTTHUMP00000016146;OTTHUMP00000016156;OTTHUMP00000016157;OTTHUMP00000016169;OTTHUMP00000016176;OTTHUMP00000016186;OTTHUMP00000016187;OTTHUMP00000017840;OTTHUMP00000166799;OTTHUMP00000194768;OTTHUMP00000194769;OTTHUMP00000194862;OTTHUMP00000194863	NP_001029249;NP_003486;NP_003529;NP_003530;NP_003531;NP_003532;NP_003533;NP_003534;NP_003535;NP_003536;NP_003537;NP_003539;NP_068803;NP_778224	PF00125	Histone	Core histone H2A/H2B/H3/H4	Upregulated
IPI00000005;IPI00423568;IPI00000006;IPI00423570;IPI00741763;IPI00791238	2;1;1;1;1;1	GTPase NRas;Transforming protein N-Ras;GTPase KRas;K-Ras 2;Ki-Ras;c-K-ras;c-Ki-ras;GTPase KRas, N-terminally processed;GTPase HRas;Transforming protein p21;p21ras;H-Ras-1;c-H-ras;Ha-Ras;GTPase HRas, N-terminally processed;P21 protein	NRAS;HRAS1;KRAS;KRAS2;RASK2;HRAS;c-bas/has	10.6	21.229	189	0.48668	0.6193	0.0043598	0.0075978	2	GTPase NRas;Isoform 2A of GTPase KRas;GTPase HRas;Isoform 2B of GTPase KRas;v-Ha-ras Harvey rat sarcoma viral oncogene homolog isoform 2;C-has/bas p21 protein	P01111;Q5U091;P01116-1;P01116;B0LPF9;P01112;P01116-2;Q14014;Q14015;Q92468;Q9BR65;Q9UM97;P78460;Q14007;Q15285;Q16525;Q71SP6;Q7KZ06;Q92668;Q96T27	RASN_HUMAN;RASK_HUMAN;RASH_HUMAN;Q92468_HUMAN;P78460_HUMAN	ENST00000369535;ENST00000406761;ENST00000256078;ENST00000311936;ENST00000395977;ENST00000311189;ENST00000388730;ENST00000397596;ENST00000311175;ENST00000397594	OTTHUMP00000013879;OTTHUMP00000166950;OTTHUMP00000162769;OTTHUMP00000166055;OTTHUMP00000166952;OTTHUMP00000166053;OTTHUMP00000166953	NP_002515;NP_203524;NP_001123914;NP_005334;NP_004976;NP_789765	PF00071	Ras	Ras family	Downregulated
IPI00410034;IPI00789960;IPI00791796	3;2;2	Sodium-coupled neutral amino acid transporter 2;Amino acid transporter A2;System A amino acid transporter 2;System N amino acid transporter 2;System A transporter 1;Solute carrier family 38 member 2;Protein 40-9-1	SLC38A2;ATA2;KIAA1382;SAT2;SNAT2	8.7	56.025	506	0.47939	0.66596	0.013304	0.0077713	4	Isoform 1 of Sodium-coupled neutral amino acid transporter 2;Isoform 2 of Sodium-coupled neutral amino acid transporter 2;24 kDa protein	Q96QD8-1;Q96QD8;A8K6H9;Q96QD8-2	S38A2_HUMAN	ENST00000256689;ENST00000395444	OTTHUMP00000167218;OTTHUMP00000167219;OTTHUMP00000167220	NP_061849	PF01490	Aa_trans	Transmembrane amino acid transporter protein	Downregulated
IPI00927892;IPI00289535;IPI00909134;IPI00924722	5;4;4;1	Mitochondrial-processing peptidase subunit beta;Beta-MPP;P-52;cDNA FLJ78497;cDNA FLJ58513, highly similar to Mitochondrial-processing peptidase subunit beta, mitochondrial (EC 3.4.24.64)	PMPCB;MPPB	10.8	54.366	489	1.0181	1.463	0.013304	0.0078865	6	Mitochondrial-processing peptidase subunit beta;cDNA FLJ78497;cDNA FLJ58513, highly similar to Mitochondrial-processing peptidase subunit beta, mitochondrial	O75439;B3KM34;B3KQ85;Q96CP5;Q9UG64;A8K1E9;B4DM90	MPPB_HUMAN;A8K1E9_HUMAN;B4DM90_HUMAN	ENST00000249269	OTTHUMP00000211704;OTTHUMP00000024516;OTTHUMP00000211708	NP_004270	PF00675;PF05193	Peptidase_M16;Peptidase_M16_C	Insulinase (Peptidase family M16);Peptidase M16 inactive domain	Upregulated
IPI00023205;IPI00007320;IPI00165075	3;3;2	PRO2620;Transcription factor 25;Nuclear localized protein 1;cDNA FLJ59999, highly similar to Transcription factor 25	TCF25;KIAA1049;NULP1;FKSG26;hCG_16354	6.1	79.945	708	0.41597	0.62186	0.004663	0.0080616	3	PRO2620;Transcription factor 25;NULP1, isoform CRA_c	Q9H384;Q9BQ70;B4DVF2;Q9H7D3	Q9H384_HUMAN;TCF25_HUMAN;B4DVF2_HUMAN	ENST00000263346;ENST00000263347;ENST00000310554	OTTHUMP00000080892;OTTHUMP00000080893;OTTHUMP00000176847	NP_055787	PF04910	DUF654	Protein of unknown function, DUF654	Downregulated
IPI00305166;IPI00895897	4;1	Succinate dehydrogenase [ubiquinone] flavoprotein subunit, mitochondrial;Flavoprotein subunit of complex II	SDHA;SDH2;SDHF	7.3	72.687	668	1.0534	1.4605	0.01363	0.0081077	4	cDNA FLJ61478, highly similar to Succinate dehydrogenase (ubiquinone) flavoprotein subunit, mitochondrial	P31040;B3KT34;B4DJ60;B4DYN5;Q0QF12;Q59GW8	DHSA_HUMAN	ENST00000264932	OTTHUMP00000115308	NP_004159	PF00890;PF02910	FAD_binding_2;Succ_DH_flav_C	FAD binding domain;Fumarate reductase/succinate dehydrogenase flavoprotein C-terminal domain	Upregulated
IPI00301109;IPI00654717;IPI00470503;IPI00470502;IPI00413014;IPI00749469;IPI00910509;IPI00470504	4;4;4;3;2;2;2;1	Inorganic pyrophosphatase 2, mitochondrial;Pyrophosphatase SID6-306;Putative uncharacterized protein PPA2;cDNA FLJ59863, highly similar to Inorganic pyrophosphatase 2, mitochondrial (EC 3.6.1.1)	PPA2;HSPC124	13.5	37.92	334	0.99571	1.4579	0.013989	0.0083531	5	Isoform 1 of Inorganic pyrophosphatase 2, mitochondrial;inorganic pyrophosphatase 2 isoform 5 precursor;Isoform 3 of Inorganic pyrophosphatase 2, mitochondrial;Isoform 2 of Inorganic pyrophosphatase 2, mitochondrial;inorganic pyrophosphatase 2 isoform 3 pr	Q9H2U2-1;Q9H2U2;B4DR66;Q9H2U2-3;A8K0P2;Q9H2U2-2;A6NKL9;C9JKC0;B4DFH3	IPYR2_HUMAN;A6NKL9_HUMAN;B4DFH3_HUMAN	ENST00000310267;ENST00000341695;ENST00000348706;ENST00000354147;ENST00000357415;ENST00000351450	OTTHUMP00000158985;OTTHUMP00000158986;OTTHUMP00000159818;OTTHUMP00000158987	NP_789845;NP_001029363;NP_008834;NP_789842	PF00719	Pyrophosphatase	Inorganic pyrophosphatase	Upregulated
IPI00006451;IPI00936987;IPI00787942;IPI00938290;IPI00794412;IPI00748065	14;14;9;5;2;1	Vesicle-fusing ATPase;N-ethylmaleimide-sensitive fusion protein;Vesicular-fusion protein NSF;cDNA FLJ59316, highly similar to Vesicle-fusing ATPase (EC 3.6.4.6)	NSF	22.4	82.593	744	0.47396	0.66941	0.014322	0.0084566	23	Vesicle-fusing ATPase;cDNA FLJ58682, highly similar to Vesicle-fusing ATPase;similar to N-ethylmaleimide-sensitive factor	P46459;B4DFA2;B4DGR3;B4DH19;B4DSK5;B7Z5J7;B7Z9U2;Q96D47;Q9H3V6;C9JF89	NSF_HUMAN;B4DFA2_HUMAN	ENST00000398238;ENST00000225282	OTTHUMP00000166031;OTTHUMP00000181563	NP_006169;XP_001128535	PF00004;PF02933;PF02359	AAA;CDC48_2;CDC48_N	ATPase family associated with various cellular activities (AAA);Cell division protein 48 (CDC48), domain 2;Cell division protein 48 (CDC48), N-terminal domain	Downregulated
IPI00900293;IPI00289334;IPI00477536;IPI00943563;IPI00953109;IPI00382697;IPI00382698;IPI00382699;IPI00953286;IPI00940093;IPI00945610;IPI00798140;IPI00945771	16;16;16;16;15;15;15;15;8;8;8;2;1	Filamin B;Filamin-B;Beta-filamin;Actin-binding-like protein;Thyroid autoantigen;Truncated actin-binding protein;ABP-280 homolog;ABP-278;Filamin 3;Filamin homolog 1;Putative uncharacterized protein DKFZp686A1668	FLNB;FLN1L;FLN3;TABP;TAP;DKFZp686A1668	5.4	281.63	2633	0.93586	1.4547	0.014443	0.008664	7	filamin B isoform 1;Isoform 1 of Filamin-B;filamin B isoform 3;filamin B isoform 4;Putative uncharacterized protein FLNB;Isoform 3 of Filamin-B;Isoform 4 of Filamin-B;Isoform 5 of Filamin-B;Putative uncharacterized protein FLNB;Isoform 7 of Filamin-B;256 k	B2ZZ83;O75369-1;O75369;B2ZZ85;O75369-2;Q60FE7;O75369-6;C9JMC4;O75369-3;O75369-4;O75369-5;C9JKE6;Q68CT4;O75369-7	B2ZZ83_HUMAN;FLNB_HUMAN;Q68CT4_HUMAN	ENST00000295956;ENST00000348383;ENST00000357272;ENST00000358537	OTTHUMP00000171661	NP_001157789;NP_001448;NP_001157790;NP_001157791	PF00307;PF00630	CH;Filamin	Calponin homology (CH) domain;Filamin/ABP280 repeat	Upregulated
IPI00026328	3	Thioredoxin domain-containing protein 12;Thioredoxin-like protein p19;Endoplasmic reticulum protein ERp19;ERp18;hTLP19	TXNDC12;TLP19;UNQ713/PRO1376	18	19.206	172	0.90449	1.4516	0.014895	0.0089751	7	Thioredoxin domain-containing protein 12	O95881	TXD12_HUMAN	ENST00000371626	OTTHUMP00000010300	NP_056997				Upregulated
IPI00783565;IPI00925370	1;1	Sodium- and chloride-dependent taurine transporter;Solute carrier family 6 member 6;Transporter	SLC6A6	1.5	69.829	620	0.96792	1.4486	0.015337	0.0092813	3	Sodium- and chloride-dependent taurine transporter;Transporter	P31641;B2RNU7;B4E140;Q59GD7	SC6A6_HUMAN;B4E140_HUMAN	ENST00000360861	OTTHUMP00000170317;OTTHUMP00000208177;OTTHUMP00000208178;OTTHUMP00000208182	NP_001127839;NP_003034	PF00209	SNF	Sodium:neurotransmitter symporter family	Upregulated
IPI00295542;IPI00893190;IPI00892657;IPI00892782;IPI00892540;IPI00953072;IPI00893068	5;5;2;2;2;1;1	Nucleobindin-1;CALNUC;cDNA FLJ52898, highly similar to Nucleobindin-1	NUCB1;NUC	12.4	53.879	461	1.0105	1.4484	0.015373	0.0093059	6	Nucleobindin-1;cDNA FLJ52898, highly similar to Nucleobindin-1	Q02818;A8K7Q1;B3KUR6;Q53GX6;Q96BA4;B4DZX0	NUCB1_HUMAN;B4DZX0_HUMAN	ENST00000263273;ENST00000405315;ENST00000407032	OTTHUMP00000077744;OTTHUMP00000201847;OTTHUMP00000201848	NP_006175				Upregulated
IPI00922415;IPI00029744;IPI00946606;IPI00947310;REV_IPI00640012	6;6;6;6;1	Single-stranded DNA binding protein 1, isoform CRA_c;cDNA FLJ51825, highly similar to Single-stranded DNA-binding protein, mitochondrial;Single-stranded DNA-binding protein, mitochondrial;PWP1-interacting protein 17	SSBP1;hCG_2014251;SSBP	32.7	18.558	159	1.0346	1.5455	0.0057128	0.010576	17	cDNA FLJ51825, highly similar to Single-stranded DNA-binding protein, mitochondrial;Single-stranded DNA-binding protein, mitochondrial;16 kDa protein;Putative uncharacterized protein SSBP1	B7Z268;Q04837;A4D1U3;Q567R6;C9K0U8	B7Z268_HUMAN;SSBP_HUMAN	ENST00000265304	OTTHUMP00000025194	NP_003134	PF00436	SSB	Single-strand binding protein family	Upregulated
IPI00871279;IPI00023030	1;1	Putative uncharacterized protein SLC38A1;Sodium-coupled neutral amino acid transporter 1;Amino acid transporter A1;System A amino acid transporter 1;System N amino acid transporter 1;N-system amino acid transporter 2;Solute carrier family 38 member 1	SLC38A1;ATA1;NAT2;SAT1;SNAT1	2.1	58.767	526	0.46136	0.63456	0.0064428	0.010721	2	Putative uncharacterized protein SLC38A1;Sodium-coupled neutral amino acid transporter 1	B5MEC5;Q9H2H9;Q8NCD8	B5MEC5_HUMAN;S38A1_HUMAN	ENST00000354341;ENST00000398637	OTTHUMP00000167222;OTTHUMP00000167223;OTTHUMP00000167224	NP_001070952;NP_109599	PF01490	Aa_trans	Transmembrane amino acid transporter protein	Downregulated
IPI00853369;IPI00852623;IPI00853087;IPI00852734;IPI00383422;IPI00941351	24;15;7;6;4;3	Plexin-B2;MM1;Plexin B2	PLXNB2;KIAA0315;RP3-402G11.19-002	15.5	205.12	1838	0.46881	0.68026	0.017925	0.010936	49	Plexin-B2;Plexin B2	O15031;A6QRH2;Q3LIB1	PLXB2_HUMAN;A6QRH2_HUMAN	ENST00000359337;ENST00000399991	OTTHUMP00000196636;OTTHUMP00000196638	NP_036533	PF08337;PF01437;PF01403;PF01833	Plexin_cytopl;PSI;Sema;TIG	Plexin cytoplasmic region;Plexin repeat;Sema domain;IPT/TIG domain	Downregulated
IPI00926935;IPI00748145;IPI00925504;IPI00217906;IPI00925691;IPI00924427;IPI00794986;IPI00796250;IPI00337415;IPI00220578;IPI00398700;IPI00925531	5;5;4;4;4;4;3;3;2;2;2;1	Galphai2 protein;Guanine nucleotide-binding protein G(i), alpha-2 subunit;Adenylate cyclase-inhibiting G alpha protein;Guanine nucleotide binding protein (G protein), alpha inhibiting activity polypeptide 2, isoform CRA_e;cDNA FLJ38980 fis, clone NT2RI2004884, highly similar to Guanine nucleotide-binding protein G(i), alpha-2 subunit;cDNA FLJ39276 fis, clone OCBBF2010843, highly similar to Guanin…	GNAI2;GNAI2B;hCG_1997820;WUGSC:H_LUCA15.1	16.1	41.548	366	0.43793	0.63921	0.0072193	0.011853	8	Galphai2 protein;Isoform 1 of Guanine nucleotide-binding protein G(i), alpha-2 subunit;cDNA FLJ39276 fis, clone OCBBF2010843, highly similar to Guanine nucleotide-binding protein G(i), alpha-2 subunit;Isoform 2 of Guanine nucleotide-binding protein G(i), a	Q6B6N3;P04899-1;P04899;Q93020;Q96C71;B3KTZ0;P04899-2;B3KX51;B4DYA0;B3KP24;B4E2X5;Q6LCB5	Q6B6N3_HUMAN;GNAI2_HUMAN;B3KTZ0_HUMAN;B3KX51_HUMAN;B3KP24_HUMAN;Q6LCB5_HUMAN	ENST00000313601;ENST00000266027;ENST00000383725	OTTHUMP00000171252;OTTHUMP00000211065;OTTHUMP00000211067;OTTHUMP00000171251;OTTHUMP00000211066;OTTHUMP00000211070;OTTHUMP00000171253;OTTHUMP00000171254	NP_002061;NP_001159897	PF00503	G-alpha	G-protein alpha subunit	Downregulated
IPI00386755;IPI00872773;IPI00429633;IPI00480093	7;7;1;1	ERO1-like protein alpha;Oxidoreductin-1-L-alpha;Endoplasmic oxidoreductin-1-like protein	ERO1L;UNQ434/PRO865	17.7	54.392	468	1.1108	1.526	0.007002	0.012603	10	ERO1-like protein alpha;54 kDa protein	Q96HE7	ERO1A_HUMAN	ENST00000359133;ENST00000395686	OTTHUMP00000028328;OTTHUMP00000178990	NP_055399	PF04137	ERO1	Endoplasmic Reticulum Oxidoreductin 1 (ERO1)	Upregulated
IPI00001922	12	Suppressor of tumorigenicity protein 14;Serine protease 14;Matriptase;Membrane-type serine protease 1;Prostamin;Serine protease TADG-15;Tumor-associated differentially-expressed gene 15 protein	ST14;PRSS14;SNC19;TADG15	16.8	94.769	855	0.47204	0.68781	0.020828	0.012987	30	Suppressor of tumorigenicity protein 14	Q9Y5Y6;B2RAF9;B4DYI7;Q8WVC1	ST14_HUMAN	ENST00000278742		NP_068813	PF00431;PF00057;PF01390;PF00089	CUB;Ldl_recept_a;SEA;Trypsin	CUB domain;Low-density lipoprotein receptor domain class A;SEA domain;Trypsin	Downregulated
IPI00107831;IPI00465186;IPI00642154;IPI00480183;IPI00853550;IPI00852829;IPI00796452;IPI00375547;IPI00375548;IPI00107819;IPI00946346;IPI00872363;IPI00872199;IPI00219860;IPI00853169;IPI00872017;IPI00903125;IPI00384626;IPI00641061;IPI00655814	15;15;12;8;7;5;5;5;5;5;5;5;5;5;5;4;3;2;2;2	Receptor-type tyrosine-protein phosphatase F;Leukocyte common antigen related;Protein tyrosine phosphatase, receptor type, F isoform 2 variant	PTPRF;LAR	9.6	212.88	1907	0.45738	0.68954	0.02154	0.013497	30	Isoform 1 of Receptor-type tyrosine-protein phosphatase F;Isoform 2 of Receptor-type tyrosine-protein phosphatase F;Protein tyrosine phosphatase, receptor type, F isoform 2 variant;Protein	P10586-1;P10586;P10586-2;Q59FI2	PTPRF_HUMAN;Q59FI2_HUMAN	ENST00000359947;ENST00000372414;ENST00000372412;ENST00000372413	OTTHUMP00000008683;OTTHUMP00000008684;OTTHUMP00000192914;OTTHUMP00000008687	NP_002831;NP_569707	PF00041;PF07679;PF00102	fn3;I-set;Y_phosphatase	Fibronectin type III domain;Immunoglobulin I-set domain;Protein-tyrosine phosphatase	Downregulated
IPI00788925;IPI00396258;IPI00181135	4;4;4	Branched-chain-amino-acid aminotransferase;Branched-chain-amino-acid aminotransferase, mitochondrial;Placental protein 18	BCAT2;BCATM;BCT2;ECA40	11.2	44.386	393	0.96644	1.4151	0.021282	0.013504	5	Branched-chain-amino-acid aminotransferase;Isoform A of Branched-chain-amino-acid aminotransferase, mitochondrial;Branched-chain-amino-acid aminotransferase	Q53EW7;O15382-1;O15382;O15382-2;B3KSI3	Q53EW7_HUMAN;BCAT2_HUMAN	ENST00000316273;ENST00000402551	OTTHUMP00000069889;OTTHUMP00000076143;OTTHUMP00000076144	NP_001181;NP_001158245	PF01063	Aminotran_4	Aminotransferase class IV	Upregulated
IPI00922223;IPI00034159	2;2	cDNA FLJ54755, highly similar to Vacuolar ATP synthase subunit d (EC 3.6.3.14);V-type proton ATPase subunit d 1;Vacuolar proton pump subunit d 1;V-ATPase AC39 subunit;V-ATPase 40 kDa accessory protein;P39;32 kDa accessory protein	ATP6V0D1;ATP6D;VPATPD	5.9	44.661	392	0.96546	1.4136	0.021577	0.013718	3	cDNA FLJ54755, highly similar to Vacuolar ATP synthase subunit d;V-type proton ATPase subunit d 1	B7Z6L9;P61421;B2R7M1;B7Z788;C6SUN6	B7Z6L9_HUMAN;VA0D1_HUMAN	ENST00000290949	OTTHUMP00000080169;OTTHUMP00000174810	NP_004682	PF01992	vATP-synt_AC39	ATP synthase (C/AC39) subunit	Upregulated
IPI00337541	9	NAD(P) transhydrogenase, mitochondrial;Nicotinamide nucleotide transhydrogenase;Pyridine nucleotide transhydrogenase	NNT	9.7	113.89	1086	0.96065	1.4121	0.021892	0.013947	9	NAD(P) transhydrogenase, mitochondrial	Q13423;B4DMN9;B4DS88;Q2TB59;Q8N5H5	NNTM_HUMAN	ENST00000264663;ENST00000344920	OTTHUMP00000122432;OTTHUMP00000122433	NP_036475;NP_892022	PF01262;PF05222;PF02233	AlaDh_PNT_C;AlaDh_PNT_N;PNTB	Alanine dehydrogenase/PNT, C-terminal domain;Alanine dehydrogenase/PNT, N-terminal domain;NAD(P) transhydrogenase beta subunit	Upregulated
IPI00658152;IPI00854869;IPI00924727	3;3;2	Tensin-3;Tumor endothelial marker 6;Tensin-like SH2 domain-containing protein 1;Tensin 3 variant	TNS3;TEM6;TENS1;TPP	2.8	155.26	1445	0.42594	0.64715	0.008721	0.014003	6	Isoform 1 of Tensin-3;Isoform 2 of Tensin-3;Tensin 3 variant	Q68CZ2-1;Q68CZ2;B2RNV1;Q68CZ2-2;Q8NDL6;Q9H8D5;Q59GW4	TENS3_HUMAN;Q59GW4_HUMAN	ENST00000311160;ENST00000398879	OTTHUMP00000082709;OTTHUMP00000024633;OTTHUMP00000208218	NP_073585	PF08416;PF10409;PF00017;PF00130	PTB;PTEN_C2;SH2;C1_1	Phosphotyrosine-binding domain;C2 domain of PTEN tumour-suppressor protein;SH2 domain;Phorbol esters/diacylglycerol binding domain (C1 domain)	Downregulated
IPI00017448;IPI00387084	3;1	40S ribosomal protein S21	RPS21	24.1	9.1113	83	0.51986	0.70061	0.026559	0.017155	10	40S ribosomal protein S21	P63220;Q6FGH5;Q8WVC2	RS21_HUMAN	ENST00000317311;ENST00000337102;ENST00000343986	OTTHUMP00000031485	NP_001015;XP_002345474	PF01249	Ribosomal_S21e	Ribosomal protein S21e	Downregulated
IPI00418426;IPI00922084;IPI00006084;IPI00396142;IPI00401870	6;3;1;1;1	Metal transporter CNNM4;Cyclin-M4;Ancient conserved domain-containing protein 4;cDNA FLJ58754, highly similar to Homo sapiens cyclin M4 (CNNM4), mRNA	CNNM4;ACDP4;KIAA1592	9.5	86.606	775	0.44512	0.6599	0.011657	0.018089	7	Metal transporter CNNM4;cDNA FLJ58754, highly similar to Homo sapiens cyclin M4 (CNNM4), mRNA	Q6P4Q7;C7SQM3;C7SQM4;C7SQM5;B7Z1U0	CNNM4_HUMAN;B7Z1U0_HUMAN	ENST00000377075	OTTHUMP00000161092	NP_064569	PF00571;PF01595	CBS;DUF21	CBS domain pair;Domain of unknown function DUF21	Downregulated
IPI00008616;IPI00218550;IPI00911106;IPI00877110;IPI00301180;IPI00921814	5;3;3;1;1;1	Solute carrier family 12 member 7;Electroneutral potassium-chloride cotransporter 4;K-Cl cotransporter 4;cDNA FLJ59172, highly similar to Solute carrier family 12 member 7	SLC12A7;KCC4	8.6	119.1	1083	0.4502	0.6612	0.011996	0.018553	6	Isoform 1 of Solute carrier family 12 member 7;Isoform 2 of Solute carrier family 12 member 7;cDNA FLJ59172, highly similar to Solute carrier family 12 member 7	Q9Y666-1;Q9Y666;Q9Y666-2;B4DZD0	S12A7_HUMAN;B4DZD0_HUMAN	ENST00000264930;ENST00000343658		NP_006589	PF00324	AA_permease	Amino acid permease	Downregulated
IPI00219097	4	High mobility group protein B2;High mobility group protein 2	HMGB2;HMG2	25.8	24.033	209	0.46506	0.66384	0.012707	0.019521	7	High mobility group protein B2	P26583;Q5U071	HMGB2_HUMAN	ENST00000296503		NP_001124160;NP_001124161;NP_002120	PF00505	HMG_box	HMG (high mobility group) box	Downregulated
IPI00218448;IPI00249267;IPI00913961;IPI00102165;IPI00219037;IPI00045109;IPI00291764;IPI00026272;IPI00255316;IPI00216456;IPI00216457;IPI00031562;IPI00339274;IPI00220855;IPI00081836;IPI00552873;IPI00018278;IPI00926183;IPI00141938;IPI00216730;IPI00930144;IPI00398798;IPI00398806;IPI00927887;IPI00398805	3;3;2;2;2;2;2;2;2;2;2;2;2;2;2;2;2;2;2;1;1;1;1;1;1	Histone H2A.Z;Histone H2A.J;Histone H2A.x;Histone H2A type 1-A;H2A/r;Histone H2A type 1;Histone H2A type 1-B/E;H2A/m;H2A.2;H2A/a;Histone H2A type 1-D;H2A.3;H2A/g;Histone H2A type 1-C;H2A/l;Histone H2A type 2-A;H2A/o;Histone H2A type 3;Histone H2A type 2-C;H2A-GL101;H2A/q;Histone H2A type 1-H;H2A/s;Histone H2A type 1-J;Histone H2A.V;H2A.F/Z;cDNA FLJ13911 fis, clone Y79AA1000214, highly similar to …	H2AFZ;H2AZ;H2AFJ;H2AFX;H2AX;HIST1H2AA;H2AFR;HIST1H2AG;H2AFP;HIST1H2AI;H2AFC;HIST1H2AK;H2AFD;HIST1H2AL;H2AFI;HIST1H2AM;H2AFN;HIST1H2AB;H2AFM;HIST1H2AE;H2AFA;HIST1H2AD;H2AFG;HIST1H2AC;H2AFL;HIST2H2AA3;H2AFO;HIST2H2AA;HIST2H2AA4;HIST3H2A;HIST2H2AC;H2AFQ;HIST1H2AH;HIST1H2AJ;H2AFE;H2AFV;H2AV	18.8	13.553	128	1.0571	1.4696	0.01245	0.020702	28	Histone H2A.Z;13 kDa protein;18 kDa protein;Isoform 2 of Histone H2A.J;Histone H2A.x;Histone H2A type 1-A;Histone H2A type 1;Histone H2A type 1-B/E;Histone H2A type 1-D;Histone H2A type 1-C;Histone H2A type 2-A;Histone H2A type 3;Histone H2A type 2-C;Isofo	P0C0S5;Q9BTM1-2;Q9BTM1;C9JE22;P16104;Q96QV6;P0C0S8;A4FTV9;P04908;B2R5B3;B2R5B6;Q08AJ9;P20671;Q93077;Q6FI13;Q7L7L0;Q16777;Q9BTM1-1;Q96KK5;A3KPC7;Q99878;A2RUU6;Q71UI9;C9J0D1;A6NN01	H2AZ_HUMAN;H2AJ_HUMAN;H2AX_HUMAN;H2A1A_HUMAN;H2A1_HUMAN;H2A1B_HUMAN;H2A1D_HUMAN;H2A1C_HUMAN;H2A2A_HUMAN;H2A3_HUMAN;H2A2C_HUMAN;H2A1H_HUMAN;H2A1J_HUMAN;H2AV_HUMAN;A6NN01_HUMAN	ENST00000296417;ENST00000228929;ENST00000389078;ENST00000375167;ENST00000297012;ENST00000330180;ENST00000357320;ENST00000358739;ENST00000359193;ENST00000359611;ENST00000259791;ENST00000303910;ENST00000341023;ENST00000377831;ENST00000314088;ENST00000377791;ENST00000396980;ENST00000369159;ENST00000369161;ENST00000366695;ENST00000331380;ENST00000377459;ENST00000333151;ENST00000308153;ENST00000222690	OTTHUMP00000161678;OTTHUMP00000177645;OTTHUMP00000166790;OTTHUMP00000016122;OTTHUMP00000016174;OTTHUMP00000016183;OTTHUMP00000016189;OTTHUMP00000016191;OTTHUMP00000018006;OTTHUMP00000016137;OTTHUMP00000016155;OTTHUMP00000016153;OTTHUMP00000016145;OTTHUMP00000013922;OTTHUMP00000014042;OTTHUMP00000037948;OTTHUMP00000033967;OTTHUMP00000016173;OTTHUMP00000016185;OTTHUMP00000024948;OTTHUMP00000159513;…	NP_002097;NP_002096;NP_734466;NP_003500;NP_003501;NP_003502;NP_003505;NP_066408;NP_003504;NP_066390;NP_066409;NP_003503;NP_001035807;NP_003507;NP_254280;NP_003508;NP_808760;NP_542163;NP_066544;NP_036544;NP_619541	PF00125	Histone	Core histone H2A/H2B/H3/H4	Upregulated
IPI00024920	3	ATP synthase subunit delta, mitochondrial;F-ATPase delta subunit	ATP5D	17.3	17.49	168	0.93036	1.465	0.013032	0.021534	6	ATP synthase subunit delta, mitochondrial	P30049	ATPD_HUMAN	ENST00000215375;ENST00000395633	OTTHUMP00000076121;OTTHUMP00000076122	NP_001001975;NP_001678	PF00401;PF02823	ATP-synt_DE;ATP-synt_DE_N	ATP synthase, Delta/Epsilon chain, long alpha-helix domain;ATP synthase, Delta/Epsilon chain, beta-sandwich domain	Upregulated
IPI00789155;IPI00941900;IPI00045396;IPI00946092	8;8;6;2	Calumenin, isoform CRA_c;cDNA FLJ31776 fis, clone NT2RI2008141, highly similar to CALUMENIN;Calumenin;Crocalbin;IEF SSP 9302	CALU;hCG_41656	29.1	38.05	323	0.99149	1.4624	0.013381	0.02203	12	cDNA FLJ31776 fis, clone NT2RI2008141, highly similar to CALUMENIN;Isoform 1 of Calumenin;Isoform 2 of Calumenin	B3KPG9;B3KQF5;O43852-1;O43852;Q6IAW5;O43852-2;B3KNG6;B3KQK3	B3KPG9_HUMAN;CALU_HUMAN	ENST00000249364;ENST00000342367		NP_001210;NP_001124146	PF00036	efhand	EF hand	Upregulated
IPI00024919;IPI00374151	4;4	Thioredoxin-dependent peroxide reductase, mitochondrial;Peroxiredoxin-3;PRX III;Antioxidant protein 1;Protein MER5 homolog;HBC189;Humer	PRDX3;AOP1;mer5	16	27.692	256	1.0567	1.4565	0.014195	0.023182	16	Thioredoxin-dependent peroxide reductase, mitochondrial;peroxiredoxin 3 isoform b	P30048;A4UCS5;Q53HC2;Q14579	PRDX3_HUMAN;Q14579_HUMAN	ENST00000298510;ENST00000356951	OTTHUMP00000020590	NP_006784;NP_054817	PF10417;PF00578	1-cysPrx_C;AhpC-TSA	C-terminal domain of 1-Cys peroxiredoxin;AhpC/TSA family	Upregulated
IPI00328715	7	Protein LYRIC;Lysine-rich CEACAM1 co-isolated protein;3D3/LYRIC;Metastasis adhesion protein;Astrocyte elevated gene-1 protein	MTDH;AEG1;LYRIC	16.2	63.836	582	0.51632	0.71555	0.034674	0.023276	11	Protein LYRIC	Q86UE4	LYRIC_HUMAN	ENST00000336273	OTTHUMP00000177927	NP_848927				Downregulated
IPI00169283;IPI00604606	3;2	Motile sperm domain-containing protein 2	MOSPD2	6	59.745	518	0.92467	1.3643	0.034375	0.023366	3	Isoform 1 of Motile sperm domain-containing protein 2;Isoform 2 of Motile sperm domain-containing protein 2	Q8NHP6-1;Q8NHP6;Q8NHP6-2	MSPD2_HUMAN	ENST00000380492	OTTHUMP00000022954	NP_689794	PF00650;PF00635	CRAL_TRIO;Motile_Sperm	CRAL/TRIO domain;MSP (Major sperm protein) domain	Upregulated
IPI00816626	7	PLXNB2 protein	PLXNB2	17.2	56.276	522	0.44483	0.67368	0.015666	0.023484	2	PLXNB2 protein	A0PK02	A0PK02_HUMAN	ENST00000359337	OTTHUMP00000209147		PF01403	Sema	Sema domain	Downregulated
IPI00010796;IPI00878551;IPI00879437;IPI00911004	27;26;10;5	Protein disulfide-isomerase;Prolyl 4-hydroxylase subunit beta;Cellular thyroid hormone-binding protein;p55;Procollagen-proline, 2-oxoglutarate 4-dioxygenase (Proline 4-hydroxylase), beta polypeptide, isoform CRA_b;cDNA FLJ38619 fis, clone HEART2007696, highly similar to Protein disulfide-isomerase (EC 5.3.4.1);cDNA FLJ45462 fis, clone BRSTN2011961, highly similar to Protein disulfide-isomerase (E…	P4HB;ERBA2L;PDI;PDIA1;PO4DB;hCG_95895	48.4	57.116	508	1.045	1.4449	0.015911	0.025581	66	Protein disulfide-isomerase;cDNA FLJ59430, highly similar to Protein disulfide-isomerase	P07237;B2RDQ2;B4DJS0;B4DNL5;B3KTQ9;B4DLN6;B4DUA5;Q96C96	PDIA1_HUMAN;B3KTQ9_HUMAN	ENST00000331483	OTTHUMP00000182660;OTTHUMP00000196834;OTTHUMP00000196835	NP_000909	PF00085	Thioredoxin	Thioredoxin	Upregulated
IPI00883790;IPI00021887;IPI00940071;IPI00941523;IPI00921489;IPI00790316;IPI00442739	2;2;2;2;2;1;1	SEC14-like 1 (S. cerevisiae);SEC14-like 1 (S. cerevisiae), isoform CRA_a;cDNA FLJ76794, highly similar to Homo sapiens SEC14-like 1 (S. cerevisiae) (SEC14L1), mRNA;SEC14-like protein 1;cDNA FLJ59456, highly similar to SEC14-like protein 1;cDNA FLJ54626, highly similar to SEC14-like protein 1;cDNA FLJ26807 fis, clone PRS06066	SEC14L1;hCG_1986627;SEC14L	3.4	81.249	715	0.47228	0.67897	0.017465	0.02585	2	SEC14 (S. cerevisiae)-like 1 isoform a;SEC14-like protein 1;79 kDa protein;cDNA FLJ59456, highly similar to SEC14-like protein 1;SEC14 (S. cerevisiae)-like 1 isoform c;31 kDa protein;cDNA FLJ26807 fis, clone PRS06066	A8K4E8;Q92503;A5PLM6;Q59HE8;Q7Z3R7;B4DDI5;B4DEZ7;B4E0D1;Q6ZP00	A8K4E8_HUMAN;S14L1_HUMAN;B4DDI5_HUMAN;B4DEZ7_HUMAN;Q6ZP00_HUMAN	ENST00000262775;ENST00000392476	OTTHUMP00000182336;OTTHUMP00000182327	NP_001137470;NP_001137471;NP_002994;NP_001034662;NP_001137473	PF00650;PF03765;PF04707	CRAL_TRIO;CRAL_TRIO_N;PRELI	CRAL/TRIO domain;CRAL/TRIO, N-terminus;PRELI-like family	Downregulated
IPI00291006;IPI00924593;IPI00927864	18;16;13	Malate dehydrogenase, mitochondrial;cDNA FLJ52880, highly similar to Malate dehydrogenase, mitochondrial (EC 1.1.1.37);Malate dehydrogenase	MDH2	65.4	35.503	338	1.0032	1.4435	0.016129	0.025884	84	Malate dehydrogenase, mitochondrial;cDNA FLJ52880, highly similar to Malate dehydrogenase, mitochondrial;Malate dehydrogenase	P40926;Q0QF37;Q6FHZ0;Q75MT9;B4DE44;B3KTM1	MDHM_HUMAN;B4DE44_HUMAN;B3KTM1_HUMAN	ENST00000315758	OTTHUMP00000025445;OTTHUMP00000161017;OTTHUMP00000210119;OTTHUMP00000210118	NP_005909	PF02866;PF00056	Ldh_1_C;Ldh_1_N	lactate/malate dehydrogenase, alpha/beta C-terminal domain;lactate/malate dehydrogenase, NAD binding domain	Upregulated
IPI00182289;IPI00639942	2;1	40S ribosomal protein S29;Ribosomal protein S29;Putative uncharacterized protein RPS29	RPS29	33.9	6.6767	56	0.53305	0.68046	0.018	0.026549	4	40S ribosomal protein S29;ribosomal protein S29 isoform 2	P62273;A8MZ73	RS29_HUMAN;A8MZ73_HUMAN	ENST00000245458;ENST00000396020	OTTHUMP00000178928;OTTHUMP00000178929	NP_001023;NP_001025172	PF00253	Ribosomal_S14	Ribosomal protein S14p/S29e	Downregulated
IPI00012728;IPI00401448;IPI00942534;IPI00815946;IPI00401990;IPI00008037;IPI00854706;IPI00411387	7;7;7;2;1;1;1;1	Long-chain-fatty-acid--CoA ligase 1;Long-chain acyl-CoA synthetase 1;Long-chain acyl-CoA synthetase 2;Palmitoyl-CoA ligase 1;Palmitoyl-CoA ligase 2;Acyl-CoA synthetase 1;Long-chain fatty acid-CoA ligase 2;cDNA FLJ54220, highly similar to Long-chain-fatty-acid--CoA ligase 1 (EC 6.2.1.3)	ACSL1;FACL1;FACL2;LACS;LACS1;LACS2	10.5	77.942	698	0.96935	1.3518	0.038555	0.02664	8	Isoform 1 of Long-chain-fatty-acid--CoA ligase 1;Isoform 2 of Long-chain-fatty-acid--CoA ligase 1;cDNA FLJ54220, highly similar to Long-chain-fatty-acid--CoA ligase 1	P33121-1;P33121;A8K9T3;B7Z452;P33121-2;Q108N1;B4E0R0;B7Z3Z9	ACSL1_HUMAN;B4E0R0_HUMAN	ENST00000281455		NP_001986	PF00501	AMP-binding	AMP-binding enzyme	Upregulated
IPI00027493;IPI00908885	29;8	4F2 cell-surface antigen heavy chain;Lymphocyte activation antigen 4F2 large subunit;4F2 heavy chain antigen	SLC3A2;MDU1	52.9	57.944	529	0.49198	0.68141	0.018348	0.027002	3	Isoform 2 of 4F2 cell-surface antigen heavy chain	P08195-2;P08195;B4E2Z3	4F2_HUMAN	ENST00000338663;ENST00000377889;ENST00000377890;ENST00000377891;ENST00000377892		NP_001013269	PF00128	Alpha-amylase	Alpha amylase, catalytic domain	Downregulated
IPI00871467;IPI00334532;IPI00646281;IPI00853275	12;12;12;2	Neural cell adhesion molecule L1;L1 cell adhesion molecule	L1CAM;CAML1;MIC5	10.2	140	1257	0.47835	0.72342	0.039626	0.027116	26	Isoform 1 of Neural cell adhesion molecule L1;Isoform 2 of Neural cell adhesion molecule L1;L1 cell adhesion molecule isoform 3 precursor	P32004-1;P32004;A8K139;Q7Z3Z9;P32004-2;A4ZYW4;Q7Z2H2;Q7Z2I3;Q7Z2J0;Q7Z2J9;Q86SE4	L1CAM_HUMAN;Q7Z2H2_HUMAN	ENST00000361699;ENST00000370057;ENST00000370058;ENST00000370060;ENST00000361981;ENST00000370055	OTTHUMP00000025992;OTTHUMP00000025993;OTTHUMP00000063091	NP_000416;NP_076493;NP_001137435	PF00041;PF07679;PF00047;PF07686	fn3;I-set;ig;V-set	Fibronectin type III domain;Immunoglobulin I-set domain;Immunoglobulin domain;Immunoglobulin V-set domain	Downregulated
IPI00456758	3	60S ribosomal protein L27a	RPL27A	22.3	16.561	148	1.1136	1.3494	0.039378	0.027291	3	60S ribosomal protein L27a	P46776;Q6NZ52;Q9BQQ5	RL27A_HUMAN	ENST00000314138		NP_000981	PF00256	L15	Ribosomal protein L15	Upregulated
IPI00952680;IPI00787827;IPI00908889;IPI00219613;IPI00552829;IPI00552238	6;6;5;3;2;2	Presequence protease, mitochondrial;Pitrilysin metalloproteinase 1;cDNA FLJ54065, moderately similar to Mus musculus pitrilysin metallepetidase 1 (Pitrm1), mRNA;cDNA FLJ10321 fis, clone NT2RM2000504, highly similar to Homo sapiens pitrilysin metallopeptidase 1 (PITRM1), mRNA	PITRM1;KIAA1104;MP1	7.9	117.51	1038	0.91393	1.3485	0.039727	0.027567	6	Putative uncharacterized protein PITRM1;Isoform 2 of Presequence protease, mitochondrial;cDNA FLJ54065, moderately similar to Mus musculus pitrilysin metallepetidase 1 (Pitrm1), mRNA;cDNA FLJ10321 fis, clone NT2RM2000504, highly similar to Homo sapiens pit	Q5JRX3-1;Q5JRX3;B3KN37;B4DH07;B4DRW8;C9JSL2;Q5JRX3-2;B4E0J8;B3KM51	PREP_HUMAN;B4E0J8_HUMAN;B3KM51_HUMAN	ENST00000224949;ENST00000380989;ENST00000380994	OTTHUMP00000018976;OTTHUMP00000018977	NP_055704	PF08367;PF05193	M16C_assoc;Peptidase_M16_C	Peptidase M16C associated;Peptidase M16 inactive domain	Upregulated
IPI00007858;IPI00302329	3;2	Myosin-13;Myosin heavy chain 13;Myosin heavy chain, skeletal muscle, extraocular;Myosin-8;Myosin heavy chain 8;Myosin heavy chain, skeletal muscle, perinatal	MYH13;MYH8	1.9	223.68	1938	0.91696	1.3484	0.039753	0.027588	2	Myosin-13;Myosin-8	Q9UKX3;Q9P0U8;P13535;B4E0I9	MYH13_HUMAN;MYH8_HUMAN	ENST00000252172;ENST00000252173;ENST00000403437	OTTHUMP00000183340;OTTHUMP00000160892;OTTHUMP00000183343	NP_003793;NP_002463	PF00063;PF02736;PF01576;PF00612	Myosin_head;Myosin_N;Myosin_tail_1;IQ	Myosin head (motor domain);Myosin N-terminal SH3-like domain;Myosin tail;IQ calmodulin-binding motif	Upregulated
IPI00023807;IPI00915390;IPI00910938	3;3;2	Semaphorin-4D;BB18;A8;GR3;cDNA FLJ56938, highly similar to Semaphorin-4D	SEMA4D;CD100;SEMAJ	5.8	96.149	862	0.90277	1.3468	0.040319	0.028037	3	Semaphorin-4D;semaphorin 4D isoform 2;cDNA FLJ56938, highly similar to Semaphorin-4D	Q92854;Q4LE41;C9J3D8;B4DER0;B7Z9Z2	SEM4D_HUMAN;B4DER0_HUMAN	ENST00000343780;ENST00000356444	OTTHUMP00000021622;OTTHUMP00000208950;OTTHUMP00000208951;OTTHUMP00000208957;OTTHUMP00000208952;OTTHUMP00000208931	NP_006369;NP_001135759	PF00047;PF01437;PF01403	ig;PSI;Sema	Immunoglobulin domain;Plexin repeat;Sema domain	Upregulated
IPI00220301	3	Peroxiredoxin-6;Antioxidant protein 2;1-Cys peroxiredoxin;Acidic calcium-independent phospholipase A2;Non-selenium glutathione peroxidase;24 kDa protein;Liver 2D page spot 40;Red blood cells page spot 12	PRDX6;AOP2;KIAA0106	16.1	25.035	224	0.4922	0.68406	0.019344	0.028292	3	Peroxiredoxin-6	P30041;A4UCS6	PRDX6_HUMAN	ENST00000340385	OTTHUMP00000032693	NP_004896	PF10417;PF00578	1-cysPrx_C;AhpC-TSA	C-terminal domain of 1-Cys peroxiredoxin;AhpC/TSA family	Downregulated
IPI00784154;IPI00917575;IPI00880053;IPI00915941;IPI00917983;IPI00076042;IPI00916653;IPI00917686;IPI00923547;IPI00916167	31;27;13;9;9;6;3;2;1;1	60 kDa heat shock protein, mitochondrial;Heat shock protein 60;60 kDa chaperonin;Chaperonin 60;Mitochondrial matrix protein P1;P60 lymphocyte protein;HuCHA60;cDNA FLJ51046, highly similar to 60 kDa heat shock protein, mitochondrial	HSPD1;HSP60	49.4	61.054	573	1.0336	1.4305	0.018334	0.028912	137	60 kDa heat shock protein, mitochondrial;cDNA FLJ51046, highly similar to 60 kDa heat shock protein, mitochondrial	P10809;B3GQS7;B7Z4F6;B7Z532;B7Z597;Q53QD5;Q96RI4;B7Z5E7;C9JCQ4	CH60_HUMAN;B7Z5E7_HUMAN	ENST00000345042;ENST00000388968	OTTHUMP00000205744;OTTHUMP00000205748	NP_002147;NP_955472	PF00118	Cpn60_TCP1	TCP-1/cpn60 chaperonin family	Upregulated
IPI00219852;IPI00332399;IPI00456644;IPI00374177;IPI00332397;IPI00332401;IPI00479283;IPI00012035;IPI00173903;IPI00374175;IPI00398353;IPI00219853;IPI00374176;IPI00398354;IPI00337661;IPI00374178	5;5;5;5;5;5;4;3;3;3;3;3;3;3;3;3	Membrane cofactor protein;Trophoblast leukocyte common antigen;TLX	CD46;MCP;MIC10	11.5	44.237	399	0.52606	0.7271	0.042112	0.02907	14	Isoform B of Membrane cofactor protein;Isoform H of Membrane cofactor protein;Isoform D of Membrane cofactor protein;Isoform J of Membrane cofactor protein;Isoform F of Membrane cofactor protein;Isoform L of Membrane cofactor protein;Isoform 3 of Membrane	P15529-2;P15529;P15529-5;P15529-3;P15529-6;P15529-4;P15529-7;P15529-16;Q92494;P15529-1;P15529-10;P15529-13;P15529-11;P15529-8;P15529-14;P15529-12;P15529-9;P15529-15;B4DL30;Q06C42	MCP_HUMAN	ENST00000322875;ENST00000358170;ENST00000360212;ENST00000361067;ENST00000391912;ENST00000391913;ENST00000391914;ENST00000391915;ENST00000391917	OTTHUMP00000034706;OTTHUMP00000034622;OTTHUMP00000034626;OTTHUMP00000034707;OTTHUMP00000034577;OTTHUMP00000034624;OTTHUMP00000034625;OTTHUMP00000034623	NP_758869;NP_758870;NP_722548;NP_758866;NP_758863;NP_758871;NP_002380;NP_758864;NP_758861;NP_758868;NP_758865;NP_758862;NP_758860;NP_758867	PF00084	Sushi	Sushi domain (SCR repeat)	Downregulated
IPI00020510	3	CDGSH iron sulfur domain-containing protein 1;MitoNEET	CISD1;C10orf70;ZCD1;MDS029	30.6	12.199	108	1.0004	1.3431	0.041725	0.029157	3	CDGSH iron sulfur domain-containing protein 1	Q9NZ45	CISD1_HUMAN	ENST00000333926	OTTHUMP00000019629	NP_060934	PF10660;PF09360	MitoNEET_N;zf-CDGSH	Iron-containing outer mitochondrial membrane protein N-terminus;Iron-binding zinc finger CDGSH type	Upregulated
IPI00465436	8	Catalase	CAT	18.8	59.755	527	0.96892	1.3393	0.04318	0.03032	8	Catalase	P04040;B4DWK8;Q8TAK2	CATA_HUMAN	ENST00000241052	OTTHUMP00000041455	NP_001743	PF00199;PF06628	Catalase;Catalase-rel	Catalase;Catalase-related immune-responsive	Upregulated
IPI00298406;IPI00902588;IPI00294398	4;4;4	Hydroxyacyl-coenzyme A dehydrogenase, mitochondrial;Short chain 3-hydroxyacyl-CoA dehydrogenase;Medium and short chain L-3-hydroxyacyl-coenzyme A dehydrogenase;cDNA FLJ38699 fis, clone KIDNE2002168, highly similar to Short chain 3-hydroxyacyl-CoA dehydrogenase, mitochondrial (EC 1.1.1.35)	HADH;HAD;HADHSC;SCHAD	9.7	42.123	390	0.98747	1.4196	0.020362	0.031653	12	Isoform 2 of Hydroxyacyl-coenzyme A dehydrogenase, mitochondrial;cDNA FLJ38699 fis, clone KIDNE2002168, highly similar to Short chain 3-hydroxyacyl-CoA dehydrogenase, mitochondrial;Isoform 1 of Hydroxyacyl-coenzyme A dehydrogenase, mitochondrial	Q16836-2;Q16836;B3KTT6;Q16836-1;B2RB06;Q4W5B4	HCDH_HUMAN;B3KTT6_HUMAN	ENST00000309522;ENST00000351726	OTTHUMP00000162626;OTTHUMP00000162625	NP_005318	PF00725;PF02737	3HCDH;3HCDH_N	3-hydroxyacyl-CoA dehydrogenase, C-terminal domain;3-hydroxyacyl-CoA dehydrogenase, NAD binding domain	Upregulated
IPI00006666;IPI00789599;IPI00790189;IPI00793490	8;4;4;3	Monocarboxylate transporter 4;Monocarboxylate transporter 3;Solute carrier family 16 member 3	SLC16A3;MCT3;MCT4	17.8	49.469	465	0.96997	1.418	0.02069	0.032093	14	Monocarboxylate transporter 4;51 kDa protein;46 kDa protein	O15427;Q53G91	MOT4_HUMAN	ENST00000392339;ENST00000392340;ENST00000392341	OTTHUMP00000180759;OTTHUMP00000180758;OTTHUMP00000180760;OTTHUMP00000180757	NP_001035887;NP_001035888;NP_004198	PF07690	MFS_1	Major Facilitator Superfamily	Upregulated
IPI00216092;IPI00873736	8;1	Beta-crystallin B1;Beta-B1 crystallin	CRYBB1	43.7	28.023	252	0.5321	0.73254	0.045984	0.032146	13	Beta-crystallin B1	P53674	CRBB1_HUMAN	ENST00000215939	OTTHUMP00000028719;OTTHUMP00000198858	NP_001878	PF00030	Crystall	Beta/Gamma crystallin	Downregulated
IPI00010779;IPI00910322	5;5	Tropomyosin alpha-4 chain;Tropomyosin-4;TM30p1;cDNA FLJ52936, weakly similar to Tropomyosin alpha-4 chain	TPM4	12.1	28.521	248	0.48708	0.69158	0.022405	0.032214	2	Isoform 1 of Tropomyosin alpha-4 chain;cDNA FLJ52936, weakly similar to Tropomyosin alpha-4 chain	P67936-1;P67936;B4DVY2;B4DTB1	TPM4_HUMAN;B4DTB1_HUMAN	ENST00000300933;ENST00000344824;ENST00000403340	OTTHUMP00000078182	NP_003281	PF00261	Tropomyosin	Tropomyosin	Downregulated
IPI00014232;IPI00922598	2;1	ADP-ribosylation factor-like protein 6-interacting protein 1;cDNA FLJ50699, moderately similar to ARL-6-interacting protein 1	ARL6IP1;ARL6IP;KIAA0069	8.9	23.362	203	0.89098	1.3332	0.045595	0.032265	5	ADP-ribosylation factor-like protein 6-interacting protein 1;cDNA FLJ50699, moderately similar to ARL-6-interacting protein 1	Q15041;A8K522;B7Z6R9;B7Z791;B7Z6S5	AR6P1_HUMAN;B7Z6S5_HUMAN	ENST00000304414	OTTHUMP00000080157;OTTHUMP00000162056	NP_055976	PF02453	Reticulon	Reticulon	Upregulated
IPI00642904;IPI00012726;IPI00555747;IPI00642944;IPI00885166	6;6;6;6;1	PABPC4 protein;Polyadenylate-binding protein 4;Inducible poly(A)-binding protein;Activated-platelet protein 1;Poly(A) binding protein, cytoplasmic 4 (Inducible form);Poly(A) binding protein, cytoplasmic 4 (Inducible form), isoform CRA_e	PABPC4;APP1;PABP4;RP11-69E11.6-003;hCG_2031827	11.4	72.39	660	0.47691	0.69307	0.023053	0.033036	2	poly A binding protein, cytoplasmic 4 isoform 1;Isoform 1 of Polyadenylate-binding protein 4;Isoform 2 of Polyadenylate-binding protein 4;Poly(A) binding protein, cytoplasmic 4 (Inducible form), isoform CRA_e	Q3B867;Q4VC03;Q53GL4;Q6IQ30;Q13310-1;Q13310;Q13310-2;B1ANR7;Q147Y3;B1ANR0;Q15164	Q3B867_HUMAN;PABP4_HUMAN;B1ANR0_HUMAN	ENST00000372858;ENST00000372856;ENST00000372857;ENST00000372862	OTTHUMP00000010669;OTTHUMP00000010668;OTTHUMP00000010671;OTTHUMP00000010670	NP_001129125;NP_003810;NP_001129126	PF00076;PF00658	RRM_1;PABP	RNA recognition motif. (a.k.a. RRM, RBD, or RNP domain);Poly-adenylate binding protein, unique domain	Downregulated
IPI00000845;IPI00942739;IPI00793449;IPI00929645;IPI00749235;IPI00218653;IPI00296091;IPI00911079;IPI00910552;IPI00177936;IPI00908852;IPI00218655;IPI00299362;IPI00748576;IPI00373897;IPI00871737;IPI00219529;IPI00941442;IPI00219530;IPI00402365;IPI00938014	3;3;3;3;3;3;3;2;2;2;2;2;1;1;1;1;1;1;1;1;1	Dystrobrevin alpha;Dystrobrevin-alpha;Dystrophin-related protein 3;Dystrobrevin alpha isoform 2 variant;cDNA FLJ53338, highly similar to Dystrobrevin alpha;cDNA FLJ53339, highly similar to Dystrobrevin alpha;cDNA FLJ61240, highly similar to Dystrobrevin alpha	DTNA;DRP3	6.5	83.985	744	0.48866	0.6932	0.023113	0.033112	3	84 kDa protein;Isoform 1 of Dystrobrevin alpha;Dystrobrevin alpha isoform 2 variant;Isoform 2 of Dystrobrevin alpha;Isoform 3 of Dystrobrevin alpha;Isoform 4 of Dystrobrevin alpha;Isoform 5 of Dystrobrevin alpha;cDNA FLJ53338, highly similar to Dystrobrevi	Q9Y4J8-1;Q9Y4J8;Q59GK7;Q9Y4J8-2;B7Z3X3;Q9Y4J8-3;Q9Y4J8-4;Q9Y4J8-5;A8K541;B4DIR0;B4DIU8;Q9Y4J8-6;B4DGS6;Q9Y4J8-8	DTNA_HUMAN;Q59GK7_HUMAN;B4DIR0_HUMAN;B4DIU8_HUMAN;B4DGS6_HUMAN	ENST00000269191;ENST00000269192;ENST00000283365;ENST00000348997;ENST00000399097;ENST00000399111;ENST00000399113;ENST00000399121;ENST00000399119	OTTHUMP00000163155;OTTHUMP00000163151;OTTHUMP00000073427;OTTHUMP00000073430;OTTHUMP00000073432;OTTHUMP00000163153;OTTHUMP00000073433;OTTHUMP00000073428;OTTHUMP00000163152;OTTHUMP00000073431	NP_001381;NP_116757;NP_001382;NP_116760;NP_116761;NP_116762;NP_116763	PF09068;PF09069;PF00569	efhand_1;efhand_2;ZZ	EF hand;EF-hand;Zinc finger, ZZ type	Downregulated
IPI00165931;IPI00872947;IPI00925292;IPI00877827;IPI00748846;IPI00446588;IPI00926572;IPI00847813;IPI00924497;IPI00925647;IPI00759587	6;4;3;2;2;2;2;1;1;1;1	Plexin-A4;Plexin-A2;Semaphorin receptor OCT	PLXNA4;KIAA1550;PLXNA4A;PLXNA4B;UNQ2820/PRO34003;PLXNA2;KIAA0463;OCT;PLXN2;UNQ209/PRO235	3.4	212.45	1894	0.44839	0.695	0.023917	0.034129	5	Isoform 1 of Plexin-A4;Plexin-A2 precursor;135 kDa protein	Q9HCM2-1;Q9HCM2;B7WNM6;O75051-1;O75051	PLXA4_HUMAN;PLXA2_HUMAN	ENST00000251676;ENST00000378539;ENST00000408969;ENST00000321063	OTTHUMP00000207245;OTTHUMP00000034732;OTTHUMP00000025118	NP_065962;NP_079455	PF08337;PF01437;PF01403;PF01833	Plexin_cytopl;PSI;Sema;TIG	Plexin cytoplasmic region;Plexin repeat;Sema domain;IPT/TIG domain	Downregulated
IPI00332106;IPI00645060;IPI00220556;IPI00514346	9;9;6;1	Pre-B-cell leukemia transcription factor-interacting protein 1;Hematopoietic PBX-interacting protein	PBXIP1;HPIP	14.2	80.642	731	0.49975	0.73705	0.049385	0.034878	14	Isoform 1 of Pre-B-cell leukemia transcription factor-interacting protein 1;Isoform 2 of Pre-B-cell leukemia transcription factor-interacting protein 1;Isoform 3 of Pre-B-cell leukemia transcription factor-interacting protein 1	Q96AQ6-1;Q96AQ6;Q96AQ6-2;B4DV94;B4E0K4;B4E1J0;Q96AQ6-3	PBIP1_HUMAN	ENST00000309136;ENST00000351146;ENST00000368463	OTTHUMP00000035484;OTTHUMP00000035486;OTTHUMP00000035485	NP_065385				Downregulated
IPI00641487	2		21 kDa protein	10.3	21.262	194	0.92944	1.3254	0.048883	0.034935	2	21 kDa protein				OTTHUMP00000076902					Upregulated
IPI00020599;IPI00383751	18;3	Calreticulin;CRP55;Calregulin;HACBP;ERp60;grp60	CALR;CRTC	48.9	48.141	417	1.0352	1.4078	0.02283	0.034941	47	Calreticulin	P27797;B4DHR1;B4E2Y9;Q53G71;Q6IAT4	CALR_HUMAN	ENST00000316448	OTTHUMP00000076188	NP_004334	PF00262	Calreticulin	Calreticulin family	Upregulated
IPI00215901;IPI00218988;IPI00922165;IPI00172460;IPI00921960;IPI00218989	3;3;3;2;2;1	Adenylate kinase 2, mitochondrial;ATP-AMP transphosphorylase 2	AK2;ADK2	15.5	26.477	239	0.49729	0.69674	0.024711	0.035128	4	Isoform 1 of Adenylate kinase 2, mitochondrial;Isoform 2 of Adenylate kinase 2, mitochondrial;Isoform 5 of Adenylate kinase 2, mitochondrial;Isoform 3 of Adenylate kinase 2, mitochondrial;Isoform 6 of Adenylate kinase 2, mitochondrial	P54819-1;P54819;P54819-2;P54819-5;P54819-3;B4DLK2;P54819-6	KAD2_HUMAN	ENST00000354858;ENST00000373449;ENST00000398192	OTTHUMP00000004287;OTTHUMP00000004288	NP_001616;NP_037543	PF00406;PF05191	ADK;ADK_lid	Adenylate kinase;Adenylate kinase, active site lid	Downregulated
IPI00011201;IPI00643577;IPI00643518	5;2;2	NAD-dependent malic enzyme, mitochondrial;Malic enzyme 2	ME2	11.3	65.443	584	1.0223	1.4064	0.023126	0.035332	9	NAD-dependent malic enzyme, mitochondrial	P23368;B2R8J2	MAOM_HUMAN	ENST00000321341	OTTHUMP00000073276;OTTHUMP00000163546	NP_002387	PF00390;PF03949	malic;Malic_M	Malic enzyme, N-terminal domain;Malic enzyme, NAD binding domain	Upregulated
IPI00013485;IPI00165486;IPI00943304;IPI00940323;IPI00871956;IPI00798353;IPI00479366;IPI00877829;IPI00479281;IPI00386445	4;4;3;3;3;3;2;1;1;1	40S ribosomal protein S2;S4;LLRep3 protein;Putative uncharacterized protein ENSP00000351543	RPS2;RPS4	13.7	31.324	293	0.48513	0.69726	0.024957	0.035437	12	40S ribosomal protein S2;31 kDa protein;31 kDa protein;30 kDa protein;Similar to Ribosomal protein S2;15 kDa protein;Putative uncharacterized protein ENSP00000351543 (Fragment)	P15880;A4D0Y7;O60249;Q3KQT6;Q6IPX5;Q8J014;Q8N5L9;Q8NI62;Q9BSW5;A6NI39	RS2_HUMAN;A6NI39_HUMAN	ENST00000343262;ENST00000358708	OTTHUMP00000081455;OTTHUMP00000158896;OTTHUMP00000169413;OTTHUMP00000182608;OTTHUMP00000182042	NP_002943	PF00333;PF03719	Ribosomal_S5;Ribosomal_S5_C	Ribosomal protein S5, N-terminal domain;Ribosomal protein S5, C-terminal domain	Downregulated
IPI00443909;IPI00793081	3;2	Protein canopy homolog 2;MIR-interacting saposin-like protein;Transmembrane protein 4;Putative secreted protein ZSIG9	CNPY2;MSAP;TMEM4;ZSIG9;UNQ1943/PRO4426	21.4	20.652	182	0.9307	1.404	0.023658	0.036032	9	Isoform 1 of Protein canopy homolog 2;11 kDa protein	Q9Y2B0-1;Q9Y2B0	CNPY2_HUMAN	ENST00000273308	OTTHUMP00000168081;OTTHUMP00000168087	NP_055070				Upregulated
IPI00171614	2	Monocarboxylate transporter 2;Solute carrier family 16 member 7	SLC16A7;MCT2	4.4	52.186	478	0.90158	1.3187	0.051891	0.037399	4	Monocarboxylate transporter 2	O60669;B4DWX9;Q8NEM3	MOT2_HUMAN	ENST00000261187	OTTHUMP00000168308;OTTHUMP00000168309;OTTHUMP00000168312	NP_004722	PF07690	MFS_1	Major Facilitator Superfamily	Upregulated
IPI00007682;IPI00946476;IPI00946636	4;3;3	V-type proton ATPase catalytic subunit A;Vacuolar proton pump subunit alpha;V-ATPase 69 kDa subunit;Vacuolar ATPase isoform VA68	ATP6V1A;ATP6A1;ATP6V1A1;VPP2	7.8	68.303	617	0.94054	1.3157	0.053258	0.038526	4	V-type proton ATPase catalytic subunit A;Putative uncharacterized protein ATP6V1A;Putative uncharacterized protein ATP6V1A	P38606;B7Z1R5;B7Z2V6;C9JVW8;C9JA17	VATA_HUMAN	ENST00000273398	OTTHUMP00000172264	NP_001681	PF00006;PF00306;PF02874	ATP-synt_ab;ATP-synt_ab_C;ATP-synt_ab_N	ATP synthase alpha/beta family, nucleotide-binding domain;ATP synthase alpha/beta chain, C terminal domain;ATP synthase alpha/beta family, beta-barrel domain	Upregulated
IPI00011416;IPI00908564	8;3	Delta(3,5)-Delta(2,4)-dienoyl-CoA isomerase, mitochondrial	ECH1	25.9	35.816	328	1.0068	1.3934	0.02617	0.039316	26	Delta(3,5)-Delta(2,4)-dienoyl-CoA isomerase, mitochondrial	Q13011	ECH1_HUMAN	ENST00000221418	OTTHUMP00000076418	NP_001389	PF00378	ECH	Enoyl-CoA hydratase/isomerase family	Upregulated
IPI00031397;IPI00916819;IPI00917636	16;4;4	Long-chain-fatty-acid--CoA ligase 3;Long-chain acyl-CoA synthetase 3	ACSL3;ACS3;FACL3;LACS3	28.6	80.419	720	0.53764	0.74431	0.055233	0.039636	24	Long-chain-fatty-acid--CoA ligase 3	O95573;B2RBE0;B3KMA6;B3KN05;Q6PIM8	ACSL3_HUMAN	ENST00000357430;ENST00000392066	OTTHUMP00000164212;OTTHUMP00000203810	NP_004448;NP_976251	PF00501	AMP-binding	AMP-binding enzyme	Downregulated
IPI00289819;IPI00903213;IPI00930044	63;62;1	Cation-independent mannose-6-phosphate receptor;Insulin-like growth factor 2 receptor;Insulin-like growth factor II receptor;M6P/IGF2 receptor;300 kDa mannose 6-phosphate receptor;MPR 300	IGF2R;MPRI	29.3	274.27	2491	0.90292	1.3921	0.026489	0.039729	109	Cation-independent mannose-6-phosphate receptor;274 kDa protein	P11717;A0N9R6;A0N9R7;B4DUY7;Q59EZ3	MPRI_HUMAN	ENST00000356956;ENST00000407414	OTTHUMP00000017536	NP_000867	PF00878;PF00040	CIMR;fn2	Cation-independent mannose-6-phosphate receptor repeat;Fibronectin type II domain	Upregulated
IPI00297455;IPI00939756;IPI00641614;IPI00644440;IPI00645037;IPI00646239	3;3;2;2;2;2	A-kinase anchor protein 8-like;Neighbor of A-kinase-anchoring protein 95;Homologous to AKAP95 protein;Helicase A-binding protein 95;cDNA FLJ10732 fis, clone NT2RP3001384, highly similar to A-kinase anchor protein 8;A kinase (PRKA) anchor protein 8-like, isoform CRA_d;cDNA FLJ58398, highly similar to A-kinase anchor protein 8	AKAP8L;NAKAP95;HRIHFB2018;hCG_36782;DKFZp434L0650	4.8	71.639	646	0.89732	1.3103	0.05585	0.040672	5	A-kinase anchor protein 8-like;72 kDa protein;47 kDa protein;A kinase (PRKA) anchor protein 8-like, isoform CRA_d;39 kDa protein;cDNA FLJ58398, highly similar to A-kinase anchor protein 8	Q9ULX6;B5BU90;B3KMD4;B4DJ74;Q9UF73	AKP8L_HUMAN;B3KMD4_HUMAN;B4DJ74_HUMAN	ENST00000263378;ENST00000397410	OTTHUMP00000077693;OTTHUMP00000077694;OTTHUMP00000077696;OTTHUMP00000077697;OTTHUMP00000077695	NP_055186	PF04988	AKAP95	A-kinase anchoring protein 95 (AKAP95)	Upregulated
IPI00412404	2	ATP-dependent RNA helicase SUPV3L1, mitochondrial;SUV3-like protein 1;Suppressor of var1 3-like protein 1	SUPV3L1;SUV3	2.5	87.99	786	0.92396	1.3075	0.057229	0.04182	2	ATP-dependent RNA helicase SUPV3L1, mitochondrial	Q8IYB8;B7Z611	SUV3_HUMAN	ENST00000359655	OTTHUMP00000019719	NP_003162	PF00271	Helicase_C	Helicase conserved C-terminal domain	Upregulated
IPI00028091;IPI00908396;IPI00007068;IPI00892652;IPI00936769;IPI00554433;IPI00916540;IPI00916399	8;5;2;2;2;1;1;1	Actin-related protein 3;Actin-like protein 3;cDNA FLJ52216, highly similar to Actin-like protein 3	ACTR3;ARP3	22.5	47.371	418	0.53271	0.74762	0.058057	0.041959	10	Actin-related protein 3;cDNA FLJ52216, highly similar to Actin-like protein 3	P61158;B4DT29;B4DTI0;B4DXW1;Q53QM2;Q59FV6;B4E1U3	ARP3_HUMAN;B4E1U3_HUMAN	ENST00000263238	OTTHUMP00000203980	NP_005712	PF00022	Actin	Actin	Downregulated
IPI00784119;IPI00552748;IPI00852864	2;1;1	V-type proton ATPase subunit S1;Vacuolar proton pump subunit S1;V-ATPase S1 accessory protein;V-ATPase Ac45 subunit;Protein XAP-3;Putative uncharacterized protein ATP6AP1;ATPase, H+ transporting, lysosomal accessory protein 1	ATP6AP1;ATP6IP1;ATP6S1;VATPS1;XAP3;XX-FW83563B9.4-010	5.3	52.025	470	0.93628	1.3064	0.05781	0.042305	2	V-type proton ATPase subunit S1;Putative uncharacterized protein ATP6AP1;ATPase, H+ transporting, lysosomal accessory protein 1	Q15904;A6ZKI4;B3KR70;B4DWM8;Q8NBT4;Q8NF19;Q9H0C7;A6NLC6;A6QRJ1	VAS1_HUMAN;A6NLC6_HUMAN;A6QRJ1_HUMAN	ENST00000369762;ENST00000369759	OTTHUMP00000032115;OTTHUMP00000198783;OTTHUMP00000196463	NP_001174	PF05827	ATP-synt_S1	Vacuolar ATP synthase subunit S1 (ATP6S1)	Upregulated
IPI00025285;IPI00032147;IPI00944914;IPI00552247;IPI00945265	2;1;1;1;1	V-type proton ATPase subunit G 1;Vacuolar proton pump subunit G 1;V-ATPase 13 kDa subunit 1;Vacuolar proton pump subunit M16;V-type proton ATPase subunit G 2;Vacuolar proton pump subunit G 2;V-ATPase 13 kDa subunit 2;ATPase H+ transporting lysosomal 13kDa V1 subunit G isoform 2;ATPase, H+ transporting, lysosomal 13kDa, V1 subunit G2	ATP6V1G1;ATP6G;ATP6G1;ATP6J;ATP6V1G2;ATP6G2;NG38;DADB-26I14.6-002;DAMA-25N12.11-002;DAMA-BMC190B12.7-002;DAQB-72H16.2-002;DASS-161H22.2-002;XXbac-BCX270M2.13-002;XXbac-BPG296P20.13-002	22	13.757	118	0.92811	1.306	0.057962	0.042432	2	V-type proton ATPase subunit G 1;V-type proton ATPase subunit G 2;Putative uncharacterized protein ENSP00000420191;ATPase, H+ transporting, lysosomal 13kDa, V1 subunit G2;Putative uncharacterized protein ENSP00000419866	O75348;Q6IB33;O95670;Q2L6F8;C9JQR2;Q5HYU8;C9JYK3	VATG1_HUMAN;VATG2_HUMAN;Q5HYU8_HUMAN	ENST00000374050;ENST00000303892;ENST00000383311;ENST00000383503;ENST00000376151;ENST00000383310;ENST00000383501	OTTHUMP00000022758;OTTHUMP00000014642;OTTHUMP00000029286;OTTHUMP00000029726;OTTHUMP00000036058;OTTHUMP00000193352;OTTHUMP00000193807;OTTHUMP00000194182;OTTHUMP00000036059;OTTHUMP00000165896;OTTHUMP00000165900;OTTHUMP00000166083;OTTHUMP00000193353;OTTHUMP00000193808;OTTHUMP00000194183	NP_004879;NP_569730	PF03179	V-ATPase_G	Vacuolar (H+)-ATPase G subunit	Upregulated
IPI00789911;IPI00953548;IPI00789398;IPI00027381;IPI00947246	15;15;15;15;11	Lymphocyte antigen 75;DEC-205;gp200-MR6;Lymphocyte antigen 75 variant	LY75;CD205	9.3	215.76	1873	0.48436	0.7484	0.058736	0.04252	35	Isoform 2 of Lymphocyte antigen 75;Putative uncharacterized protein LY75;Isoform 3 of Lymphocyte antigen 75;Isoform 4 of Lymphocyte antigen 75;Lymphocyte antigen 75 variant (Fragment)	O60449-2;O60449;C9J3Y2;C9JW30;O60449-3;O60449-1;Q59H44	LY75_HUMAN;Q59H44_HUMAN	ENST00000263636;ENST00000409803	OTTHUMP00000205016;OTTHUMP00000205041;OTTHUMP00000162895	NP_002340	PF00040;PF00059	fn2;Lectin_C	Fibronectin type II domain;Lectin C-type domain	Downregulated
IPI00064193;IPI00555585;IPI00645851	6;3;1	Protein disulfide-isomerase TMX3;Thioredoxin-related transmembrane protein 3;Thioredoxin domain-containing protein 10	TMX3;KIAA1830;TXNDC10	17.6	51.871	454	0.90491	1.3041	0.058963	0.043269	8	Isoform 1 of Protein disulfide-isomerase TMX3;Isoform 2 of Protein disulfide-isomerase TMX3	Q96JJ7-1;Q96JJ7;Q3B7X1;Q96JJ7-2	TMX3_HUMAN	ENST00000299608	OTTHUMP00000072983;OTTHUMP00000072981	NP_061895	PF00085	Thioredoxin	Thioredoxin	Upregulated
IPI00300567;IPI00398758;IPI00383752	5;5;1	3,2-trans-enoyl-CoA isomerase, mitochondrial;Dodecenoyl-CoA isomerase;Delta(3),Delta(2)-enoyl-CoA isomerase	DCI	15.9	32.816	302	1.0185	1.3811	0.029381	0.043453	12	Isoform 1 of 3,2-trans-enoyl-CoA isomerase, mitochondrial;Isoform 2 of 3,2-trans-enoyl-CoA isomerase, mitochondrial	P42126-1;P42126;Q96DC0;P42126-2	D3D2_HUMAN	ENST00000301729	OTTHUMP00000080405;OTTHUMP00000159049;OTTHUMP00000080406	NP_001910	PF00378	ECH	Enoyl-CoA hydratase/isomerase family	Upregulated
IPI00056478;IPI00186736;IPI00386532;IPI00386204	14;13;5;4	Immunoglobulin superfamily member 8;CD81 partner 3;Glu-Trp-Ile EWI motif-containing protein 2;Keratinocytes-associated transmembrane protein 4;LIR-D1	IGSF8;CD81P3;EWI2;KCT4	31.2	65.033	613	0.53357	0.74969	0.059869	0.043458	28	Isoform 1 of Immunoglobulin superfamily member 8;Isoform 3 of Immunoglobulin superfamily member 8	Q969P0-1;Q969P0;Q969P0-3;C9J8Z4	IGSF8_HUMAN	ENST00000314485;ENST00000358475;ENST00000368086	OTTHUMP00000025751;OTTHUMP00000025753;OTTHUMP00000025752	NP_443100	PF07686	V-set	Immunoglobulin V-set domain	Downregulated
IPI00003925;IPI00946404;IPI00549885;IPI00947129;IPI00798351;IPI00947319;IPI00555722	4;4;4;3;3;3;2	Pyruvate dehydrogenase E1 component subunit beta, mitochondrial;cDNA FLJ52988, highly similar to Pyruvate dehydrogenase E1 component subunit beta, mitochondrial (EC 1.2.4.1);Putative uncharacterized protein	PDHB;PHE1B	12	39.233	359	0.89086	1.2957	0.06341	0.04701	7	Isoform 1 of Pyruvate dehydrogenase E1 component subunit beta, mitochondrial;cDNA FLJ52988, highly similar to Pyruvate dehydrogenase E1 component subunit beta, mitochondrial;Isoform 2 of Pyruvate dehydrogenase E1 component subunit beta, mitochondrial;Putat	P11177-1;P11177;B2R7L0;B4DDD7;P11177-2;C9J634;C9K0U7;Q59G68	ODPB_HUMAN;B4DDD7_HUMAN;Q59G68_HUMAN	ENST00000302746;ENST00000383714	OTTHUMP00000171697;OTTHUMP00000171698;OTTHUMP00000171699	NP_000916	PF02779;PF02780	Transket_pyr;Transketolase_C	Transketolase, pyrimidine binding domain;Transketolase, C-terminal domain	Upregulated
IPI00220325;IPI00025803;IPI00027212	13;11;1	Insulin receptor;Insulin receptor subunit alpha;Insulin receptor subunit beta	INSR	10.7	155.13	1370	0.50899	0.75478	0.064503	0.047321	21	Isoform Short of Insulin receptor;Insulin receptor precursor	P06213-2;P06213;A4ZPI1;A4ZPI2;A4ZPI3;A4ZPI5;A4ZPI6;A4ZPI7;A4ZPI8;B0FJM0;B4DTR7;Q2MKN9;Q2MKP0;Q2MKP2;Q2PJC1;Q2PJC2;Q2PJC3;Q2PJC4;Q2PJC5;Q4U0V1;Q86WY9;P06213-1	INSR_HUMAN	ENST00000302850;ENST00000341500	OTTHUMP00000076872;OTTHUMP00000076871	NP_001073285;NP_000199	PF00041;PF00757;PF07714;PF01030	fn3;Furin-like;Pkinase_Tyr;Recep_L_domain	Fibronectin type III domain;Furin-like cysteine rich region;Protein tyrosine kinase;Receptor L domain	Downregulated
IPI00015973;IPI00556351;IPI00788953;IPI00747462;IPI00022133	4;3;3;1;1	Band 4.1-like protein 2;Generally expressed protein 4.1;4.1G;Putative uncharacterized protein DKFZp781H1755;cDNA FLJ58484, highly similar to Band 4.1-like protein 2	EPB41L2;DKFZp781H1755	5.1	112.59	1005	0.48385	0.71817	0.036267	0.049319	5	Band 4.1-like protein 2;Putative uncharacterized protein DKFZp781H1755;erythrocyte membrane protein band 4.1-like 2 isoform b	O43491;Q6R5J7;Q68DV2;B4DHI8;Q59FD8	E41L2_HUMAN;Q68DV2_HUMAN;B4DHI8_HUMAN	ENST00000337057;ENST00000368128;ENST00000357633;ENST00000392427	OTTHUMP00000017197	NP_001422;NP_001129026;NP_001129027	PF05902;PF08736;PF09380;PF00373;PF09379;PF04382	4_1_CTD;FA;FERM_C;FERM_M;FERM_N;SAB	4.1 protein C-terminal domain (CTD);FERM adjacent (FA);FERM C-terminal PH-like domain;FERM central domain;FERM N-terminal domain;SAB domain	Downregulated
Significance(A) and (B) are described in Cox J & Mann M, Nature Biotechnology 26, 1367 - 1372 (2008)

## Sheet: Table S2
Supplementary Table S2
ShRNA targeting sequences
REF. NO.	Target	Targeting sequences	Sequence Derived From
sh#4	MMSET	AGCACGCTACAACACCAAGTT	BC166668
sh#5	MMSET	GAGAGCAAGACAGATGTTAAG	BC166668
sh#91	SLAMF7	CTTGTCACCATACAGCCAGAA	NM_021181.3
sh#96	SLAMF7	AAGAATGGCACCTGTGTGACC	NM_021181.3

## Sheet: Table S3
Supplementary Table S3
Primer Sequences for qPCR
Gene	Forward Primer Sequence	Reverse Primer Sequence	Sequence Derived From	product size (bp)
MMSET	GTGGTAGCTGAGCACCCAGAT	CAGAGTCTTCTTCAGCCTGGA	BC166668	151
SLAMF7	AGCAGCCCTCCACCCAGGAG	AGGGCCTTCCAGGTATAAATCAC	NM_021181.3	163
β-Actin	CTCACCGAGCGCGGCTACAG	CAGGCAGCTCGTAGCTCTTCTC	GenBank: X00351.1	154

## Sheet: Table S4
Supplementary Table S4
Primer Sequences used in ChIP qPCR for SLAMF7 promoter
REF. NO.	Forward Primer Sequence	Reverse Primer Sequence	Sequence Derived From
P-1738	GAAGGAAAACTAAGATAATTTGTTA	GCCTTCAAGTTTTCTTCTTTAATC	NW_001838531
P-1543	CCAACATGGCGAAACCTGATCTC	GATTCTCCTGCCTCAGCCTCCTG	NW_001838531
P-708	ATTGAACACCCACAGGCAGAAGAA	GTAATGTGTCATTTTTCTCTAGCTG	NW_001838531
P-352	CCTTTGGACCCTAGTGTGGGTAG	CTGTAGCCTGTCTTTTCATCTTC	NW_001838531
P-24	GCCACAATGAGGTATCACTACAGC	CTATTTGCTCCCCATCTTCATCAGC	NW_001838531
P+520	ACTGTCCCAGGGATGAAGGA	CATGGCAGAACCTGGATTAGAA	NW_001838531

## Sheet: Table S5
Supplementary Table S5
Primer Sequences used for SLAMF7 promoter vector construction
REF. NO.	Forward Primer Sequence	Reverse Primer Sequence	Sequence Derived From
S7P-2165F	CCGCTCGAGGGAGAGAAGCGAGAATGTGAGGCTG		NW_001838531
S7P-1335F	CCGCTCGAGAATTCGGGTAAATGTAATGGATTGTCC		NW_001838531
S7P+191R		CCCAAGCTTGCCACTGAAATGAAGCCACTTCCC	NW_001838531
